# Supplementary material for: Head to head evaluation of second generation ALK inhibitors brigatinib and alectinib as first-line treatment for ALK+ NSCLC using an in silico systems biology-based approach
Source: Oncotarget. 2021 Feb 16;12(4):316–32. doi: 10.18632/oncotarget.27875 (PMC7899557; doi:10.18632/oncotarget.27875)
Supplement: Supplementary file 2 [file oncotarget-12-316-s002.xlsx]

## Sheet: Supplementary Table 2
Supplementary Table 2: List of proteins used for ALK+ NSCLC molecular characterization. Motive number and protein state (1 for activation, -1 inhibition, - unknown) are included.
MOTIVE #	Protein name	Gene name	Uniprot code	Activation in ALK+ NSCLC	References
1	Proto-oncogene c-Fos	FOS	P01100	1	PMID: 25101240; 29455675
1	Myosin-9	MYH9	P35579	1	PMID: 25429239
1	Tyrosine-protein kinase JAK3	JAK3	P52333	1	PMID: 25101240; 29455675
1	Clathrin heavy chain 1	CLTC	Q00610	1	PMID: 25429239
1	E3 ubiquitin-protein ligase RNF213	RNF213	Q63HN8	1	PMID: 25429239
1	Huntingtin-interacting protein 1	HIP1	O00291	1	PMID: 28210152
1	Forkhead box protein O3	FOXO3	O43524	-	PMID: 25101240; 29455675
1	Striatin	STRN	O43815	1	PMID: 28210152
1	Tyrosine-protein kinase JAK2	JAK2	O60674	1	PMID: 25101240; 29455675
1	Protein transport protein Sec31A	SEC31A	O94979	1	PMID: 25429239
1	Pro-epidermal growth factor	EGF	P01133	1	PMID: 22843788
1	Receptor tyrosine-protein kinase erbB-2	ERBB2	P04626	1	PMID: 24853389; 22843788
1	High affinity nerve growth factor receptor	NTRK1	P04629	1	PMID: 28210152
1	Transcription factor AP-1	JUN	P05412	1	PMID: 25101240; 29455675
1	Nucleophosmin	NPM1	P06748	1	PMID: 25429239
1	Tropomyosin alpha-3 chain	TPM3	P06753	1	PMID: 25429239
1	1-phosphatidylinositol 4,5-bisphosphate phosphodiesterase gamma-1	PLCG1	P19174	1	PMID: 29455675; 25888090; 22901364
1	Pleiotrophin	PTN	P21246	1	PMID: 29455675
1	Midkine	MDK	P21741	1	PMID: 29455675; 27974680
1	Receptor tyrosine-protein kinase erbB-3	ERBB3	P21860	1	PMID: 22843788
1	Moesin	MSN	P26038	1	PMID: 25429239
1	Mitogen-activated protein kinase 3	MAPK3	P27361	1	PMID: 29666949; 29455675
1	Mitogen-activated protein kinase 1	MAPK1	P28482	1	PMID: 29666949; 29455675
1	SHC-transforming protein 1	SHC1	P29353	1	PMID: 29455675
1	Bifunctional purine biosynthesis protein PURH [Cleaved into: Bifunctional purine biosynthesis protein PURH, N-terminally processed] [Includes: Phosphoribosylaminoimidazolecarboxamide formyltransferase	ATIC	P31939	1	PMID: 25429239
1	Kinesin-1 heavy chain	KIF5B	P33176	-	PMID: 22327623; 20979469; 28210164
1	Dual specificity mitogen-activated protein kinase kinase 2	MAP2K2	P36507	1	PMID: 29666949; 26433824
1	Signal transducer and activator of transcription 3	STAT3	P40763	1	PMID: 29455675; 15895073; 29174979
1	Signal transducer and activator of transcription 5A	STAT5A	P42229	1	PMID: 28210152
1	Phosphatidylinositol 4,5-bisphosphate 3-kinase catalytic subunit alpha isoform	PIK3CA	P42336	1	PMID: 29455675; 22363436
1	Serine/threonine-protein kinase mTOR	MTOR	P42345	1	PMID: 28210152
1	Cyclin-dependent kinase inhibitor 2A	CDKN2A	P42771	-1	PMID: 29057232; DOI: 10.1200/JCO.2018.36.15_suppl.9102
1	Glycogen synthase kinase-3 beta	GSK3B	P49841	-	PMID: 25101240; 29455675
1	Growth factor receptor-bound protein 2	GRB2	P62993	1	PMID: 29455675; 27158407
1	Tropomyosin alpha-4 chain	TPM4	P67936	1	PMID: 25429239
1	Dual specificity mitogen-activated protein kinase kinase 1	MAP2K1	Q02750	1	PMID: 29666949; 26433824
1	Kinesin light chain 1	KLC1	Q07866	-	PMID: 23401436; 28210164
1	Sequestosome-1	SQSTM1	Q13501	1	PMID: 25429239
1	Hypoxia-inducible factor 1-alpha	HIF1A	Q16665	1	PMID: 24955213; 28210156
1	ALK and LTK ligand 2	ALKAL2	Q6UX46	1	PMID: 29455675; 26418745
1	ALK and LTK ligand 1	ALKAL1	Q6UXT8	1	PMID: 29455675; 26418745
1	Protein TFG	TFG	Q92734	-	PMID: 5575610; 28210164
1	Bcl2-associated agonist of cell death	BAD	Q92934	1	PMID: 28210152
1	Echinoderm microtubule-associated protein-like 4	EML4	Q9HC35	-	PMID: 20979469; 28210164
1	ALK tyrosine kinase receptor	ALK	Q9UM73	1	PMID: 29666949
1	Ubiquitin carboxyl-terminal hydrolase 22	USP22	Q9UPT9	1	PMID: 29174979
2	Vascular endothelial growth factor D	VEGFD	O43915	1	PMID: 26433824; 27188576
2	Matrix metalloproteinase-20	MMP20	O60882	1	PMID: 26433824; 27188576
2	Matrix metalloproteinase-23	MMP23B	O75900	1	PMID: 26433824; 27188576
2	Fibroblast growth factor 1	FGF1	P05230	1	PMID: 26950275; 21959109
2	Neuromedin-B [Cleaved into: Neuromedin-B-32; Neuromedin-B]	NMB	P08949	1	PMID: 21908103
2	Fibroblast growth factor 2	FGF2	P09038	1	PMID: 26950275; 21959109
2	Platelet-derived growth factor receptor beta	PDGFRB	P09619	1	PMID: 26950275
2	Matrix metalloproteinase-9	MMP9	P14780	1	PMID: 27188576
2	Vascular endothelial growth factor A	VEGFA	P15692	1	PMID: 26433824; 27188576; 28629431; 26950275
2	Platelet-derived growth factor receptor alpha	PDGFRA	P16234	1	PMID: 26950275
2	Vascular endothelial growth factor receptor 1	FLT1	P17948	1	PMID: 26629420
2	Pleiotrophin	PTN	P21246	1	PMID: 29455675; 8217186
2	Midkine	MDK	P21741	1	PMID: 29455675; 27974680
2	Vascular endothelial growth factor receptor 2	KDR	P35968	1	PMID: 26629420
2	Vascular endothelial growth factor B	VEGFB	P49765	1	PMID: 26433824; 27188576
2	Vascular endothelial growth factor C	VEGFC	P49767	1	PMID: 26433824; 27188576
2	Matrix metalloproteinase-14	MMP14	P50281	1	PMID: 27188576
2	Matrix metalloproteinase-15	MMP15	P51511	1	PMID: 27188576
2	Matrix metalloproteinase-16	MMP16	P51512	1	PMID: 27188576
2	Matrix metalloproteinase-19	MMP19	Q99542	1	PMID: 27188576
3	Heat shock protein HSP 90-alpha	HSP90AA1	P07900	1	PMID: 28210156
3	Tyrosine-protein kinase JAK3	JAK3	P52333	1	PMID: 29666949
3	FERM domain-containing protein 3	FRMD3	A2A2Y4	-1	PMID: 17260017
3	Phosphatidylinositol 4,5-bisphosphate 3-kinase catalytic subunit delta isoform	PIK3CD	O00329	1	PMID: 16084946; 29187012
3	Apoptotic protease-activating factor 1	APAF1	O14727	-1	PMID: 18379348
3	Baculoviral IAP repeat-containing protein 5	BIRC5	O15392	1	PMID: 25333812; 22446832; 26718215
3	Nibrin	NBN	O60934	-1	PMID: 15921821
3	Tumor suppressor candidate 2	TUSC2	O75896	-1	PMID: 18172250; 18379348
3	Tyrosine-protein kinase ABL1	ABL1	P00519	1	PMID: 18379348
3	Epidermal growth factor receptor	EGFR	P00533	1	PMID: 24853389; 25101240; 18379348
3	GTPase KRas	KRAS	P01116	1	PMID: 29666949; 18483251; 28320962
3	Receptor tyrosine-protein kinase erbB-2	ERBB2	P04626	1	PMID: 24853389; 22843788
3	Cellular tumor antigen p53	TP53	P04637	-1	PMID: 15921821
3	Heat shock protein HSP 90-beta	HSP90AB1	P08238	1	PMID: 28210156
3	Vimentin	VIM	P08670	1	PMID: 27119231
3	Platelet-derived growth factor receptor beta	PDGFRB	P09619	1	PMID: 18379348
3	Poly [ADP-ribose] polymerase 1	PARP1	P09874	-1	PMID: 26307684; 30546450
3	Apoptosis regulator Bcl-2	BCL2	P10415	1	PMID: 19228717; 16231322; 22446832
3	Mast/stem cell growth factor receptor Kit	KIT	P10721	-1	PMID: 18379348
3	Cadherin-1	CDH1	P12830	-1	PMID: 27119231
3	Platelet-derived growth factor receptor alpha	PDGFRA	P16234	1	PMID: 18379348
3	Tumor necrosis factor receptor superfamily member 6	FAS	P25445	-1	PMID: 14517844; 28320962
3	RAC-alpha serine/threonine-protein kinase	AKT1	P31749	1	PMID: 16084946; 29187012
3	RAC-beta serine/threonine-protein kinase	AKT2	P31751	1	PMID: 16084946; 29187012
3	Signal transducer and activator of transcription 3	STAT3	P40763	1	PMID: 29666949
3	Phosphatidylinositol 4,5-bisphosphate 3-kinase catalytic subunit alpha isoform	PIK3CA	P42336	1	PMID: 16084946
3	Serine/threonine-protein kinase mTOR	MTOR	P42345	1	PMID: 29666949
3	Caspase-3	CASP3	P42574	-1	PMID: 14696123; 26307684; 30546450
3	Tumor necrosis factor ligand superfamily member 6	FASLG	P48023	-1	PMID: 14517844
3	Phosphatidylinositol 4,5-bisphosphate 3-kinase catalytic subunit gamma isoform	PIK3CG	P48736	1	PMID: 16084946
3	Bis	FHIT	P49789	-1	PMID: 19096006; 16231322
3	Double-strand break repair protein MRE11	MRE11	P49959	-1	PMID: 15921821
3	Achaete-scute homolog 1	ASCL1	P50553	1	PMID: 16322211; 18339843
3	Transcription activator BRG1	SMARCA4	P51532	-1	PMID: 18483251
3	Caspase-7	CASP7	P55210	-1	PMID: 26307684
3	Caspase-9	CASP9	P55211	-1	PMID: 14696123; 26307684
3	Phosphatidylinositol 3,4,5-trisphosphate 3-phosphatase and dual-specificity protein phosphatase PTEN	PTEN	P60484	-1	PMID: 16084946
3	Transcription factor E2F1	E2F1	Q01094	-1	PMID: 11313916; 18483251
3	Transcription factor p65	RELA	Q04206	1	PMID: 19847165
3	Baculoviral IAP repeat-containing protein 3	BIRC3	Q13489	1	PMID: 18931692; 27737687; 26718215
3	Baculoviral IAP repeat-containing protein 2	BIRC2	Q13490	1	PMID: 27737687; 26718215; 26718215
3	Caspase-8	CASP8	Q14790	-1	PMID: 14517844; 11410865; 14696123
3	Epithelial splicing regulatory protein 1	ESRP1	Q6NXG1	-1	PMID: 27119231
3	Ribosomal oxygenase 2	RIOX2	Q8IUF8	1	PMID: 15897898; 30546450
3	DNA topoisomerase 2-binding protein 1	TOPBP1	Q92547	1	PMID: 18483251
3	DNA repair protein RAD50	RAD50	Q92878	-1	PMID: 15921821
3	Ras association domain-containing protein 1	RASSF1	Q9NS23	-1	PMID: 29666949; 15378022
3	Inhibitor of growth protein 1	ING1	Q9UK53	-1	PMID: 21286670
3	ALK tyrosine kinase receptor	ALK	Q9UM73	1	PMID: 29666949
3	RAC-gamma serine/threonine-protein kinase	AKT3	Q9Y243	1	PMID: 16084946; 29187012
4	Protein kinase C alpha type	PRKCA	P17252	1	PMID: 28688608; 21448905; 25646356
4	Vascular endothelial growth factor C	VEGFC	P49767	1	PMID: 18720359; 28688608; 25646356; 19669609
4	Disintegrin and metalloproteinase domain-containing protein 9	ADAM9	Q13443	1	PMID: 15205330
4	Mitogen-activated protein kinase 13	MAPK13	O15264	1	PMID: 18820707; 12082530; 29187012
4	Slit homolog 2 protein	SLIT2	O94813	1	PMID: 23880000; 20068157
4	Zinc finger protein SNAI1	SNAI1	O95863	1	PMID: 21633953; 28803067
4	Plasminogen	PLG	P00747	-1	PMID: 27018053
4	Myc proto-oncogene protein	MYC	P01106	1	PMID: 19551151; 25866480
4	Pro-epidermal growth factor	EGF	P01133	-	PMID: 29187012; 18820707; 12082530
4	Transforming growth factor beta-1 proprotein [Cleaved into: Latency-associated peptide	TGFB1	P01137	1	PMID: 21695462; 28766011
4	Fibronectin	FN1	P02751	1	PMID: 21695462
4	Protein S100-B	S100B	P04271	1	PMID: 22286962; 19669609; 22286962
4	Plasminogen activator inhibitor 2	SERPINB2	P05120	1	PMID: 27018053
4	Zinc finger protein GLI1	GLI1	P08151	1	PMID: 22262830; 24758269
4	72 kDa type IV collagenase	MMP2	P08253	1	PMID: 27158407; 28688608; 19669609; 27018053
4	Inhibin beta A chain	INHBA	P08476	-1	PMID: 28766011; 25432175
4	Vimentin	VIM	P08670	1	PMID: 27119231; 21695462
4	Matrilysin	MMP7	P09237	1	PMID: 18846386
4	Ubiquitin carboxyl-terminal hydrolase isozyme L1	UCHL1	P09936	1	PMID: 18820707; 12082530; 29187012
4	Fibroblast growth factor receptor 1	FGFR1	P11362	1	PMID: 27018053; 24183471
4	Cadherin-1	CDH1	P12830	-1	PMID: 27119231; 21695462; 20228844; 24758269; 20068157; 21633953
4	Matrix metalloproteinase-9	MMP9	P14780	1	PMID: 27158407; 28688608; 19669609; 15205330
4	Protein C-ets-1	ETS1	P14921	1	PMID: 17254769; 18846386
4	Vascular endothelial growth factor A	VEGFA	P15692	1	PMID: 28688608; 25646356; 19669609
4	Transcription factor 4	TCF4	P15884	1	PMID: 27018053
4	Cyclic AMP-responsive element-binding protein 1	CREB1	P16220	1	PMID: 17676035
4	Pleiotrophin	PTN	P21246	1	PMID: 29455675; 8217186
4	Midkine	MDK	P21741	1	PMID: 29455675; 27974680; 22669742
4	Ribonucleoside-diphosphate reductase large subunit	RRM1	P23921	-1	PMID: 12687015
4	Integrin alpha-3	ITGA3	P26006	1	PMID: 18846386
4	Mitogen-activated protein kinase 3	MAPK3	P27361	1	PMID: 28629431; 29187012
4	Mitogen-activated protein kinase 1	MAPK1	P28482	1	PMID: 28629431; 29187012
4	Protein S100-A7	S100A7	P31151	1	PMID: 17418446
4	Neural cell adhesion molecule L1	L1CAM	P32004	1	PMID: 27018053
4	Bombesin receptor subtype-3	BRS3	P32247	1	PMID: 21712056; 16979789
4	Kinesin-1 heavy chain	KIF5B	P33176	1	PMID: 21656749; 29666949 ; 27494860
4	Catenin beta-1	CTNNB1	P35222	1	PMID: 27018053
4	Zinc finger E-box-binding homeobox 1	ZEB1	P37275	1	PMID: 17676035
4	Glutamate receptor 3	GRIA3	P42263	-1	PMID: 28629431
4	Nuclear receptor subfamily 4 group A member 2	NR4A2	P43354	1	PMID: 17676035; 19414376
4	Homeobox protein Nkx-2.1	NKX2-1	P43699	1	PMID: 17616654
4	Proliferation marker protein Ki-67	MKI67	P46013	1	PMID: 26816536; 18720359; 29228726; 15157046
4	Mitogen-activated protein kinase 12	MAPK12	P53778	1	PMID: 18820707; 12082530; 29187012
4	Cadherin-13	CDH13	P55290	-1	PMID: 29057232; 24998565
4	Phosphatidylinositol 3,4,5-trisphosphate 3-phosphatase and dual-specificity protein phosphatase PTEN	PTEN	P60484	-1	PMID: 29187012; 16084946; 12687015
4	Growth factor receptor-bound protein 2	GRB2	P62993	1	PMID: 29455675; 27158407
4	Receptor of activated protein C kinase 1	RACK1	P63244	1	PMID: 22262830
4	Focal adhesion kinase 1	PTK2	Q05397	1	PMID: 12687015
4	Tyrosine-protein phosphatase non-receptor type 11	PTPN11	Q06124	1	PMID: 29505033; 23343958
4	Testican-1	SPOCK1	Q08629	1	PMID: 28766011
4	Trophinin	TRO	Q12816	1	PMID: 18846386
4	Mitogen-activated protein kinase 11	MAPK11	Q15759	1	PMID: 18820707; 12082530; 29187012
4	Serine/threonine-protein kinase STK11	STK11	Q15831	-1	PMID: 17676035
4	Mitogen-activated protein kinase 14	MAPK14	Q16539	1	PMID: 18820707; 12082530; 29187012
4	CREB-regulated transcription coactivator 2	CRTC2	Q53ET0	-	PMID: 17676035
4	Epithelial splicing regulatory protein 1	ESRP1	Q6NXG1	-1	PMID: 27119231
4	Protein phosphatase Slingshot homolog 2	SSH2	Q76I76	1	PMID: 22262830
4	Ras association domain-containing protein 8	RASSF8	Q8NHQ8	1	PMID: 20514026
4	Protein phosphatase Slingshot homolog 3	SSH3	Q8TE77	1	PMID: 22262830
4	Twist-related protein 2	TWIST2	Q8WVJ9	1	PMID: 28766011
4	Protein phosphatase Slingshot homolog 1	SSH1	Q8WYL5	1	PMID: 22262830
4	CUGBP Elav-like family member 1	CELF1	Q92879	1	PMID: 26816536
4	COP9 signalosome complex subunit 5	COPS5	Q92905	1	PMID: 18820707; 12082530; 29187012
4	NAD-dependent protein deacetylase sirtuin-1	SIRT1	Q96EB6	1	PMID: 24228097; 29174979
4	NAD-dependent protein deacetylase sirtuin-1	SIRT1	Q96EB6	1	PMID: 24228097
4	Rho GTPase-activating protein 7	DLC1	Q96QB1	-1	PMID: 17932950; 20228844
4	Neuroserpin	SERPINI1	Q99574	1	PMID: 27018053
4	Ras association domain-containing protein 1	RASSF1	Q9NS23	-1	PMID: 29057232; 28616262
4	Small proline-rich protein 3	SPRR3	Q9UBC9	-1	PMID: 25477232
4	Peroxisome proliferator-activated receptor gamma coactivator 1-alpha	PPARGC1A	Q9UBK2	1	PMID: 28803067
4	Lymphoid enhancer-binding factor 1	LEF1	Q9UJU2	1	PMID: 27018053
4	GRB2-associated-binding protein 2	GAB2	Q9UQC2	1	PMID: 27158407
4	Roundabout homolog 1	ROBO1	Q9Y6N7	1	PMID: 23880000; 20068157
5	Transforming growth factor beta-1 proprotein [Cleaved into: Latency-associated peptide	TGFB1	P01137	1	PMID: 8546899
5	HLA class I histocompatibility antigen, A-2 alpha chain	HLA-A	P01892	-1	PMID: 8546899
5	Cellular tumor antigen p53	TP53	P04637	-1	PMID: 27188576
5	Tyrosine-protein kinase Lck	LCK	P06239	1	PMID: 22457183
5	Cytotoxic T-lymphocyte protein 4	CTLA4	P16410	1	PMID: 28653677; 27598680; 27188576
5	Interleukin-10	IL10	P22301	1	PMID: 8546899
5	RAC-alpha serine/threonine-protein kinase	AKT1	P31749	1	PMID: 29970498; 27188576
5	RAC-beta serine/threonine-protein kinase	AKT2	P31751	1	PMID: 29970498; 27188576
5	T-lymphocyte activation antigen CD80	CD80	P33681	-1	PMID: 27188576
5	T-lymphocyte activation antigen CD86	CD86	P42081	-1	PMID: 27188576
5	Beta-2-microglobulin [Cleaved into: Beta-2-microglobulin form pI 5.3]	B2M	P61769	-1	PMID: 27416962; 27188576
5	Antigen peptide transporter 1	TAP1	Q03518	-1	PMID: 27188576
5	Antigen peptide transporter 2	TAP2	Q03519	-1	PMID: 27188576
5	Programmed cell death protein 1	PDCD1	Q15116	1	PMID: 28653677; 27598680
5	Programmed cell death 1 ligand 1	CD274	Q9NZQ7	1	PMID: 29970498; 28653677; 27188576; 29184674; 28534251
5	RAC-gamma serine/threonine-protein kinase	AKT3	Q9Y243	1	PMID: 29970498; 27188576

## Sheet: Supplementary Table 4
Supplementary Table 4: Bibliographical validation of interactions on the predicted mechanisms of action
Gene name A	UniProt code A	Gene name B	UniProt code B	SIGN	REFERENCE
PIK3CD	O00329	KRAS	P01116	1	Kegg: hsa04062-Chemokine signaling pathway
PIK3CD	O00329	ALK+ NSCLC	-	1	PMID: 16084946, 29187012
JAK2	O60674	PIK3CD	O00329	1	PMID: 26408371, 30320189, 22402124; Kegg: hsa04151-PI3K-Akt signaling pathway
JAK2	O60674	GRB2	P62993	1	PMID: 26421979
JAK2	O60674	PTPN11	Q06124	1	PMID: 18508557; Kegg: hsa04630-Jak-STAT signaling pathway
JAK2	O60674	ALK+ NSCLC	-	1	PMID: 25101240, 29455675
EGFR	P00533	PIK3CD	O00329	1	PMID: 17804702; Kegg: hsa04510-Focal adhesion, hsa05200-Pathways in cancer
EGFR	P00533	JAK2	O60674	1	PMID: 10358079
EGFR	P00533	KRAS	P01116	1	PMID: 24454858; Kegg: hsa05218-Melanoma
EGFR	P00533	ERBB2	P04626	1	PMID: 16516204, 10572067
EGFR	P00533	CDH1	P12830	-1	PMID: 24211838
EGFR	P00533	PLCG1	P19174	1	PMID: 20510673
EGFR	P00533	MAPK3	P27361	1	PMID: 24069372; Kegg: hsa04520-Adherens junction
EGFR	P00533	MAPK1	P28482	1	PMID: 28513565
EGFR	P00533	SHC1	P29353	1	Uniprot: P29353; Kegg: hsa04012-ErbB signaling pathway
EGFR	P00533	CTNNB1	P35222	-1	PMID: 24894673
EGFR	P00533	STAT3	P40763	1	PMID: 14966128, 15950906, 25232393, 24501692
EGFR	P00533	STAT5A	P42229	1	PMID: 10358079
EGFR	P00533	PIK3CA	P42336	1	PMID: 17804702; Kegg: hsa04510-Focal adhesion, hsa05200-Pathways in cancer
EGFR	P00533	CASP3	P42574	1	PMID: 19380191
EGFR	P00533	JAK3	P52333	1	PMID: 26629323
EGFR	P00533	GRB2	P62993	1	Uniprot: P62993
EGFR	P00533	MAP2K1	Q02750	1	PMID: 28513565
EGFR	P00533	PTK2	Q05397	1	PMID: 20159552; doi:10.1158/1538-7445.AM2017-1104
EGFR	P00533	PTPN11	Q06124	1	PMID: 9361008
EGFR	P00533	GAB2	Q9UQC2	1	PMID: 25029990, 19172738; Uniprot: Q9UQC2
EGFR	P00533	ALK+ NSCLC	-	1	PMID: 24853389, 25101240, 18379348
KRAS	P01116	PIK3CD	O00329	1	Kegg: hsa04722-Neurotrophin signaling pathway; Kegg: hsa05221-Acute myeloid leukemia
KRAS	P01116	MAPK3	P27361	1	PMID: 12835716
KRAS	P01116	MAPK1	P28482	1	PMID: 12835716
KRAS	P01116	PIK3CA	P42336	1	Kegg: hsa04722-Neurotrophin signaling pathway, hsa05221-Acute myeloid leukemia
KRAS	P01116	MAP2K1	Q02750	1	PMID: 15520807, 22359227; Kegg: hsa05200 - Pathways in cancer; Kegg: hsa04010 - MAPK signaling pathway
KRAS	P01116	ALK+ NSCLC	-	1	PMID: 29666949, 18483251, 28320962
ERBB2	P04626	PIK3CD	O00329	1	Kegg: hsa04012-ErbB signaling pathway, hsa04510-Focal adhesion, hsa05200-Pathways in cancer
ERBB2	P04626	JAK2	O60674	1	PMID: 19638583, 11940572
ERBB2	P04626	EGFR	P00533	1	PMID: 21496232
ERBB2	P04626	KRAS	P01116	1	Kegg: hsa04012-ErbB signaling pathway, hsa05200-Pathways in cancer
ERBB2	P04626	JAK3	P52333	1	PMID: 12204892
ERBB2	P04626	GRB2	P62993	1	Uniprot: P62993
ERBB2	P04626	PTK2	Q05397	1	PMID: 12753909
ERBB2	P04626	ALK+ NSCLC	-	1	PMID: 24853389, 22843788
RET	P07949	KRAS	P01116	1	PMID: 24705026; Kegg: hsa05200-Pathways in cancer, hsa05216-Thyroid cancer
RET	P07949	SHC1	P29353	1	PMID: 20930041
RET	P07949	GRB2	P62993	1	PMID: 15677445, 24705026, 21765992
RET	P07949	PTPN11	Q06124	1	PMID: 22015719, 20682772
IGF1R	P08069	PIK3CD	O00329	1	PMID: 21703257
IGF1R	P08069	JAK2	O60674	1	PMID: 24302626, 10747872
IGF1R	P08069	KRAS	P01116	1	PMID: 23658296
IGF1R	P08069	PLCG1	P19174	1	PMID: 21703257
IGF1R	P08069	MAPK3	P27361	1	PMID: 21558470
IGF1R	P08069	MAPK1	P28482	1	PMID: 21558470
IGF1R	P08069	SHC1	P29353	1	PMID: 14764897
IGF1R	P08069	CTNNB1	P35222	1	PMID: 29621572, 22261717; Uniprot: P08069
IGF1R	P08069	PIK3CA	P42336	1	PMID: 17638387, 26193427
IGF1R	P08069	GRB2	P62993	1	Uniprot: P08069
IGF1R	P08069	MAP2K1	Q02750	1	PMID: 23569026
IGF1R	P08069	PTK2	Q05397	1	PMID: 25749031
CDH1	P12830	ALK+ NSCLC	-	-1	PMID: 27119231
PLCG1	P19174	ALK+ NSCLC	-	1	PMID: 29455675, 25888090, 22901364
MAPK3	P27361	ALK+ NSCLC	-	1	PMID: 29666949, 29455675
MAPK1	P28482	ALK+ NSCLC	-	1	PMID: 29666949, 29455675
SHC1	P29353	GRB2	P62993	1	PMID: 10049786; Uniprot: P62993
SHC1	P29353	ALK+ NSCLC	-	1	PMID: 29455675
CTNNB1	P35222	ALK+ NSCLC	-	1	PMID: 27018053
FLT3	P36888	PIK3CD	O00329	1	PMID: 12951584, 15840695; Kegg: hsa05221-Acute myeloid leukemia
FLT3	P36888	KRAS	P01116	1	PMID: 23943874
FLT3	P36888	SHC1	P29353	1	PMID: 10482988, 28607922
FLT3	P36888	STAT3	P40763	1	PMID: 21029968
FLT3	P36888	STAT5A	P42229	1	PMID: 14504097, 12796379
FLT3	P36888	PIK3CA	P42336	1	PMID: 12951584, 15840695; Kegg: hsa05200-Pathways in cancer
FLT3	P36888	GRB2	P62993	1	PMID: 10080542
STAT3	P40763	EGFR	P00533	1	PMID: 24135280
STAT3	P40763	ALK+ NSCLC	-	1	PMID: 29666949
STAT5A	P42229	ALK+ NSCLC	-	1	PMID: 28210152
PIK3CA	P42336	KRAS	P01116	1	Kegg: hsa04062-Chemokine signaling pathway
PIK3CA	P42336	PTK2	Q05397	1	PMID: 22064833; Kegg: hsa04062-Chemokine signaling pathway
PIK3CA	P42336	ALK+ NSCLC	-	1	PMID: 29455675, 22363436
CASP3	P42574	EGFR	P00533	-1	PMID: 16835231, 11226410
CASP3	P42574	ALK+ NSCLC	-	-1	PMID: 14696123, 26307684, 30546450
JAK3	P52333	PIK3CD	O00329	1	PMID: 17982039, 22711705
JAK3	P52333	ALK+ NSCLC	-	1	PMID: 29666949
GRB2	P62993	KRAS	P01116	1	PMID: 14685170
GRB2	P62993	MAPK3	P27361	1	PMID: 16024771; Kegg: hsa04380-Osteoclast differentiation
GRB2	P62993	MAPK1	P28482	1	PMID: 24775912, 8994038, 16024771; Kegg: hsa04380 - Osteoclast differentiation
GRB2	P62993	SHC1	P29353	1	PMID: 18620523
GRB2	P62993	MAP2K1	Q02750	1	PMID: 16908534
GRB2	P62993	PTPN11	Q06124	1	PMID: 10747947, 8041791, 8702859
GRB2	P62993	GAB2	Q9UQC2	1	PMID: 22871571
GRB2	P62993	ALK+ NSCLC	-	1	PMID: 29455675, 27158407
MAP2K1	Q02750	ALK+ NSCLC	-	1	PMID: 29666949, 26433824
PTK2	Q05397	PIK3CD	O00329	1	PMID: 17982280, 21118706; Kegg: hsa04151-PI3K-Akt signaling pathway
PTK2	Q05397	MAPK3	P27361	1	PMID: 25316657
PTK2	Q05397	MAPK1	P28482	1	PMID: 25316657
PTK2	Q05397	SHC1	P29353	1	PMID: 11980671
PTK2	Q05397	PIK3CA	P42336	1	KEGG: hsa04151-PI3K-Akt signaling pathway
PTK2	Q05397	GRB2	P62993	1	PMID: 7997267, 7597091
PTK2	Q05397	ALK+ NSCLC	-	1	PMID: 12687015
PTPN11	Q06124	ERBB2	P04626	1	PMID: 19261604, 30467378
PTPN11	Q06124	ALK+ NSCLC	-	1	PMID: 29505033, 23343958
GAB2	Q9UQC2	PIK3CD	O00329	1	PMID: 27840422
GAB2	Q9UQC2	PTPN11	Q06124	1	PMID: 26773044, 19172738, 30755818
GAB2	Q9UQC2	ALK+ NSCLC	-	1	PMID: 27158407
ALK	Q9UM73	ALK+ NSCLC	-	1	PMID: 29666949
Brigatinib	-	EGFR	P00533	-1	PMID: 29451020, 29075144, 28287083
Brigatinib	-	IGF1R	P08069	-1	PMID: 27144831, 29451020, 29075144, 29403310
Brigatinib	-	FLT3	P36888	-1	PMID: 27144831, 29451020
Brigatinib	-	ALK	Q9UM73	-1	PMID: 2714483, 29075144
Alectinib	-	RET	P07949	-1	PMID: 25349307
Alectinib	-	ALK	Q9UM73	-1	PMID: 28455243

## Sheet: Supplementary Table 5
Supplementary Table 5: List of proteins/modifications tested as alectinib/brigatinib resistance. The sign before the UniProt code of each protein indicates the kind of modification evaluated: (+) activation, (-) inhibition, (Ø) deletion. Predicted values show * when the TSignal difference of the mutated versus the original model was significantly different (p-values ≤ 0,022).
Protein name	UniProt code	Modification effect	Predicted for brigatinib	Predicted for alectinib
Serine/threonine-protein kinase Sgk1	O00141	-
Serine/threonine-protein kinase Sgk1	O00141	+
Serine/threonine-protein kinase Sgk1	O00141	Ø
Toll-like receptor 4	O00206	-
Toll-like receptor 4	O00206	+	*
Toll-like receptor 4	O00206	Ø
Menin	O00255	-
Menin	O00255	+
Menin	O00255	Ø
Phosphatidylinositol 4,5-bisphosphate 3-kinase catalytic subunit delta isoform	O00329	-
Phosphatidylinositol 4,5-bisphosphate 3-kinase catalytic subunit delta isoform	O00329	+	*	*
Phosphatidylinositol 4,5-bisphosphate 3-kinase catalytic subunit delta isoform	O00329	Ø
Neural Wiskott-Aldrich syndrome protein	O00401	-
Neural Wiskott-Aldrich syndrome protein	O00401	+
Neural Wiskott-Aldrich syndrome protein	O00401	Ø
GDNF family receptor alpha-2	O00451	-
GDNF family receptor alpha-2	O00451	+
GDNF family receptor alpha-2	O00451	Ø
Phosphatidylinositol 3-kinase regulatory subunit beta	O00459	-
Phosphatidylinositol 3-kinase regulatory subunit beta	O00459	+	*
Phosphatidylinositol 3-kinase regulatory subunit beta	O00459	Ø
TNF receptor-associated factor 5	O00463	-
TNF receptor-associated factor 5	O00463	+
TNF receptor-associated factor 5	O00463	Ø
Phosphatidylinositol 4-phosphate 3-kinase C2 domain-containing subunit beta	O00750	-
Phosphatidylinositol 4-phosphate 3-kinase C2 domain-containing subunit beta	O00750	+
Phosphatidylinositol 4-phosphate 3-kinase C2 domain-containing subunit beta	O00750	Ø
SH2B adapter protein 2	O14492	-
SH2B adapter protein 2	O14492	+
SH2B adapter protein 2	O14492	Ø
Class E basic helix-loop-helix protein 40	O14503	-
Class E basic helix-loop-helix protein 40	O14503	+
Class E basic helix-loop-helix protein 40	O14503	Ø
Suppressor of cytokine signaling 3	O14543	-
Suppressor of cytokine signaling 3	O14543	+
Suppressor of cytokine signaling 3	O14543	Ø
Suppressor of cytokine signaling 6	O14544	-
Suppressor of cytokine signaling 6	O14544	+
Suppressor of cytokine signaling 6	O14544	Ø
Segment polarity protein dishevelled homolog DVL-1	O14640	-
Segment polarity protein dishevelled homolog DVL-1	O14640	+
Segment polarity protein dishevelled homolog DVL-1	O14640	Ø
Segment polarity protein dishevelled homolog DVL-2	O14641	-
Segment polarity protein dishevelled homolog DVL-2	O14641	+
Segment polarity protein dishevelled homolog DVL-2	O14641	Ø
Insulin receptor substrate 4	O14654	-
Insulin receptor substrate 4	O14654	+
Insulin receptor substrate 4	O14654	Ø
Apoptotic protease-activating factor 1	O14727	-
Apoptotic protease-activating factor 1	O14727	+
Apoptotic protease-activating factor 1	O14727	Ø
Protein arginine N-methyltransferase 5	O14744	-
Protein arginine N-methyltransferase 5	O14744	+
Protein arginine N-methyltransferase 5	O14744	Ø
Na	O14745	-
Na	O14745	+
Na	O14745	Ø
Telomerase reverse transcriptase	O14746	-
Telomerase reverse transcriptase	O14746	+
Telomerase reverse transcriptase	O14746	Ø
Serine/threonine-protein kinase Chk1	O14757	-
Serine/threonine-protein kinase Chk1	O14757	+
Serine/threonine-protein kinase Chk1	O14757	Ø
Tumor necrosis factor receptor superfamily member 10B	O14763	-
Tumor necrosis factor receptor superfamily member 10B	O14763	+
Tumor necrosis factor receptor superfamily member 10B	O14763	Ø
Neuropilin-1	O14786	-
Neuropilin-1	O14786	+
Neuropilin-1	O14786	Ø
Tumor necrosis factor ligand superfamily member 11	O14788	-
Tumor necrosis factor ligand superfamily member 11	O14788	+
Tumor necrosis factor ligand superfamily member 11	O14788	Ø
Ras-related protein M-Ras	O14807	-
Ras-related protein M-Ras	O14807	+		*
Ras-related protein M-Ras	O14807	Ø
Proteasome subunit alpha type-7	O14818	-
Proteasome subunit alpha type-7	O14818	+
Proteasome subunit alpha type-7	O14818	Ø
Ras-specific guanine nucleotide-releasing factor 2	O14827	-
Ras-specific guanine nucleotide-releasing factor 2	O14827	+
Ras-specific guanine nucleotide-releasing factor 2	O14827	Ø
Inhibitor of nuclear factor kappa-B kinase subunit beta	O14920	-
Inhibitor of nuclear factor kappa-B kinase subunit beta	O14920	+
Inhibitor of nuclear factor kappa-B kinase subunit beta	O14920	Ø
Proepiregulin [Cleaved into: Epiregulin	O14944	-
Proepiregulin [Cleaved into: Epiregulin	O14944	+		*
Proepiregulin [Cleaved into: Epiregulin	O14944	Ø
Mothers against decapentaplegic homolog 7	O15105	-
Mothers against decapentaplegic homolog 7	O15105	+
Mothers against decapentaplegic homolog 7	O15105	Ø
Inhibitor of nuclear factor kappa-B kinase subunit alpha	O15111	-
Inhibitor of nuclear factor kappa-B kinase subunit alpha	O15111	+
Inhibitor of nuclear factor kappa-B kinase subunit alpha	O15111	Ø
T-box transcription factor TBX3	O15119	-
T-box transcription factor TBX3	O15119	+
T-box transcription factor TBX3	O15119	Ø
Angiopoietin-2	O15123	-
Angiopoietin-2	O15123	+
Angiopoietin-2	O15123	Ø
Axin-1	O15169	-
Axin-1	O15169	+
Axin-1	O15169	Ø
Ephrin type-B receptor 6	O15197	-
Ephrin type-B receptor 6	O15197	+
Ephrin type-B receptor 6	O15197	Ø
Mitogen-activated protein kinase 13	O15264	-
Mitogen-activated protein kinase 13	O15264	+	*
Mitogen-activated protein kinase 13	O15264	Ø
Tumor protein p73	O15350	-
Tumor protein p73	O15350	+
Tumor protein p73	O15350	Ø
Histone deacetylase 3	O15379	-
Histone deacetylase 3	O15379	+
Histone deacetylase 3	O15379	Ø
Baculoviral IAP repeat-containing protein 5	O15392	-
Baculoviral IAP repeat-containing protein 5	O15392	+
Baculoviral IAP repeat-containing protein 5	O15392	Ø
Toll-like receptor 3	O15455	-
Toll-like receptor 3	O15455	+
Toll-like receptor 3	O15455	Ø
CASP8 and FADD-like apoptosis regulator	O15519	-
CASP8 and FADD-like apoptosis regulator	O15519	+
CASP8 and FADD-like apoptosis regulator	O15519	Ø
Fibroblast growth factor 10	O15520	-
Fibroblast growth factor 10	O15520	+		*
Fibroblast growth factor 10	O15520	Ø
Suppressor of cytokine signaling 1	O15524	-
Suppressor of cytokine signaling 1	O15524	+
Suppressor of cytokine signaling 1	O15524	Ø
3-phosphoinositide-dependent protein kinase 1	O15530	-
3-phosphoinositide-dependent protein kinase 1	O15530	+	*
3-phosphoinositide-dependent protein kinase 1	O15530	Ø
Plexin-B1	O43157	-
Plexin-B1	O43157	+
Plexin-B1	O43157	Ø
MutS protein homolog 5	O43196	-
MutS protein homolog 5	O43196	+
MutS protein homolog 5	O43196	Ø
Transforming growth factor beta-1-induced transcript 1 protein	O43294	-
Transforming growth factor beta-1-induced transcript 1 protein	O43294	+
Transforming growth factor beta-1-induced transcript 1 protein	O43294	Ø
Fibroblast growth factor 16	O43320	-
Fibroblast growth factor 16	O43320	+		*
Fibroblast growth factor 16	O43320	Ø
Receptor-interacting serine/threonine-protein kinase 2	O43353	-
Receptor-interacting serine/threonine-protein kinase 2	O43353	+	*
Receptor-interacting serine/threonine-protein kinase 2	O43353	Ø
Serine protease HTRA2, mitochondrial	O43464	-
Serine protease HTRA2, mitochondrial	O43464	+
Serine protease HTRA2, mitochondrial	O43464	Ø
Krueppel-like factor 4	O43474	-
Krueppel-like factor 4	O43474	+
Krueppel-like factor 4	O43474	Ø
Bcl-2-like protein 11	O43521	-
Bcl-2-like protein 11	O43521	+
Bcl-2-like protein 11	O43521	Ø
Forkhead box protein O3	O43524	-
Forkhead box protein O3	O43524	+
Forkhead box protein O3	O43524	Ø
Linker for activation of T-cells family member 1	O43561	-
Linker for activation of T-cells family member 1	O43561	+
Linker for activation of T-cells family member 1	O43561	Ø
Protein sprouty homolog 2	O43597	-
Protein sprouty homolog 2	O43597	+
Protein sprouty homolog 2	O43597	Ø
Protein sprouty homolog 1	O43609	-
Protein sprouty homolog 1	O43609	+
Protein sprouty homolog 1	O43609	Ø
Zinc finger protein SNAI2	O43623	-
Zinc finger protein SNAI2	O43623	+
Zinc finger protein SNAI2	O43623	Ø
Cytoplasmic protein NCK2	O43639	-
Cytoplasmic protein NCK2	O43639	+
Cytoplasmic protein NCK2	O43639	Ø
5'-AMP-activated protein kinase subunit beta-2	O43741	-
5'-AMP-activated protein kinase subunit beta-2	O43741	+
5'-AMP-activated protein kinase subunit beta-2	O43741	Ø
Striatin	O43815	-
Striatin	O43815	+
Striatin	O43815	Ø
Cyclic AMP-responsive element-binding protein 3	O43889	-
Cyclic AMP-responsive element-binding protein 3	O43889	+
Cyclic AMP-responsive element-binding protein 3	O43889	Ø
Vascular endothelial growth factor D	O43915	-
Vascular endothelial growth factor D	O43915	+		*
Vascular endothelial growth factor D	O43915	Ø
E3 ubiquitin-protein ligase parkin	O60260	-
E3 ubiquitin-protein ligase parkin	O60260	+
E3 ubiquitin-protein ligase parkin	O60260	Ø
C-Jun-amino-terminal kinase-interacting protein 4	O60271	-
C-Jun-amino-terminal kinase-interacting protein 4	O60271	+
C-Jun-amino-terminal kinase-interacting protein 4	O60271	Ø
Lysine-specific histone demethylase 1A	O60341	-
Lysine-specific histone demethylase 1A	O60341	+
Lysine-specific histone demethylase 1A	O60341	Ø
Persephin	O60542	-
Persephin	O60542	+
Persephin	O60542	Ø
Toll-like receptor 2	O60603	-
Toll-like receptor 2	O60603	+
Toll-like receptor 2	O60603	Ø
GDNF family receptor alpha-3	O60609	-
GDNF family receptor alpha-3	O60609	+
GDNF family receptor alpha-3	O60609	Ø
Tyrosine-protein kinase JAK2	O60674	-
Tyrosine-protein kinase JAK2	O60674	+		*
Tyrosine-protein kinase JAK2	O60674	Ø
Catenin delta-1	O60716	-
Catenin delta-1	O60716	+
Catenin delta-1	O60716	Ø
Matrix metalloproteinase-20	O60882	-
Matrix metalloproteinase-20	O60882	+
Matrix metalloproteinase-20	O60882	Ø
DnaJ homolog subfamily A member 2	O60884	-
DnaJ homolog subfamily A member 2	O60884	+
DnaJ homolog subfamily A member 2	O60884	Ø
Nibrin	O60934	-
Nibrin	O60934	+
Nibrin	O60934	Ø
Microphthalmia-associated transcription factor	O75030	-
Microphthalmia-associated transcription factor	O75030	+
Microphthalmia-associated transcription factor	O75030	Ø
Rho-associated protein kinase 2	O75116	-
Rho-associated protein kinase 2	O75116	+
Rho-associated protein kinase 2	O75116	Ø
CLIP-associating protein 2	O75122	-
CLIP-associating protein 2	O75122	+
CLIP-associating protein 2	O75122	Ø
Zinc finger protein 217	O75362	-
Zinc finger protein 217	O75362	+
Zinc finger protein 217	O75362	Ø
SH3 domain-binding glutamic acid-rich-like protein	O75368	-
SH3 domain-binding glutamic acid-rich-like protein	O75368	+
SH3 domain-binding glutamic acid-rich-like protein	O75368	Ø
Cytokine receptor-like factor 1	O75462	-
Cytokine receptor-like factor 1	O75462	+
Cytokine receptor-like factor 1	O75462	Ø
Low-density lipoprotein receptor-related protein 6	O75581	-
Low-density lipoprotein receptor-related protein 6	O75581	+
Low-density lipoprotein receptor-related protein 6	O75581	Ø
Ribosomal protein S6 kinase alpha-5	O75582	-
Ribosomal protein S6 kinase alpha-5	O75582	+
Ribosomal protein S6 kinase alpha-5	O75582	Ø
PR domain zinc finger protein 1	O75626	-
PR domain zinc finger protein 1	O75626	+
PR domain zinc finger protein 1	O75626	Ø
GRB2-related adapter protein 2	O75791	-
GRB2-related adapter protein 2	O75791	+
GRB2-related adapter protein 2	O75791	Ø
Signal transducing adapter molecule 2	O75886	-
Signal transducing adapter molecule 2	O75886	+
Signal transducing adapter molecule 2	O75886	Ø
Serine/threonine-protein kinase PAK 3	O75914	-
Serine/threonine-protein kinase PAK 3	O75914	+
Serine/threonine-protein kinase PAK 3	O75914	Ø
Fibroblast growth factor 18	O76093	-
Fibroblast growth factor 18	O76093	+		*
Fibroblast growth factor 18	O76093	Ø
Metastasis-associated protein MTA2	O94776	-
Metastasis-associated protein MTA2	O94776	+
Metastasis-associated protein MTA2	O94776	Ø
Slit homolog 2 protein	O94813	-
Slit homolog 2 protein	O94813	+
Slit homolog 2 protein	O94813	Ø
Lysine-specific demethylase 4B	O94953	-
Lysine-specific demethylase 4B	O94953	+
Lysine-specific demethylase 4B	O94953	Ø
Protein transport protein Sec31A	O94979	-
Protein transport protein Sec31A	O94979	+
Protein transport protein Sec31A	O94979	Ø
RAS guanyl-releasing protein 1	O95267	-
RAS guanyl-releasing protein 1	O95267	+
RAS guanyl-releasing protein 1	O95267	Ø
Vesicle-associated membrane protein-associated protein B/C	O95292	-
Vesicle-associated membrane protein-associated protein B/C	O95292	+
Vesicle-associated membrane protein-associated protein B/C	O95292	Ø
Rap guanine nucleotide exchange factor 3	O95398	-
Rap guanine nucleotide exchange factor 3	O95398	+
Rap guanine nucleotide exchange factor 3	O95398	Ø
Neuroendocrine secretory protein 55	O95467	-
Neuroendocrine secretory protein 55	O95467	+
Neuroendocrine secretory protein 55	O95467	Ø
Nuclear factor of activated T-cells, cytoplasmic 1	O95644	-
Nuclear factor of activated T-cells, cytoplasmic 1	O95644	+
Nuclear factor of activated T-cells, cytoplasmic 1	O95644	Ø
AP-2 complex subunit alpha-1	O95782	-
AP-2 complex subunit alpha-1	O95782	+
AP-2 complex subunit alpha-1	O95782	Ø
Guanine nucleotide-binding protein subunit alpha-14	O95837	-
Guanine nucleotide-binding protein subunit alpha-14	O95837	+
Guanine nucleotide-binding protein subunit alpha-14	O95837	Ø
Zinc finger protein SNAI1	O95863	-
Zinc finger protein SNAI1	O95863	+
Zinc finger protein SNAI1	O95863	Ø
Tyrosine-protein kinase ABL1	P00519	-
Tyrosine-protein kinase ABL1	P00519	+
Tyrosine-protein kinase ABL1	P00519	Ø
Epidermal growth factor receptor	P00533	-
Epidermal growth factor receptor	P00533	+	*	*
Epidermal growth factor receptor	P00533	Ø
Proto-oncogene serine/threonine-protein kinase mos	P00540	-
Proto-oncogene serine/threonine-protein kinase mos	P00540	+
Proto-oncogene serine/threonine-protein kinase mos	P00540	Ø
Plasminogen	P00747	-
Plasminogen	P00747	+
Plasminogen	P00747	Ø
Coagulation factor XII	P00748	-
Coagulation factor XII	P00748	+
Coagulation factor XII	P00748	Ø
Urokinase-type plasminogen activator	P00749	-
Urokinase-type plasminogen activator	P00749	+
Urokinase-type plasminogen activator	P00749	Ø
Metalloproteinase inhibitor 1	P01033	-
Metalloproteinase inhibitor 1	P01033	+
Metalloproteinase inhibitor 1	P01033	Ø
Proto-oncogene c-Fos	P01100	-
Proto-oncogene c-Fos	P01100	+
Proto-oncogene c-Fos	P01100	Ø
Myc proto-oncogene protein	P01106	-
Myc proto-oncogene protein	P01106	+
Myc proto-oncogene protein	P01106	Ø
GTPase NRas	P01111	-
GTPase NRas	P01111	+	*	*
GTPase NRas	P01111	Ø
GTPase HRas	P01112	-
GTPase HRas	P01112	+		*
GTPase HRas	P01112	Ø
GTPase KRas	P01116	-
GTPase KRas	P01116	+	*	*
GTPase KRas	P01116	Ø
Platelet-derived growth factor subunit B	P01127	-
Platelet-derived growth factor subunit B	P01127	+		*
Platelet-derived growth factor subunit B	P01127	Ø
Pro-epidermal growth factor	P01133	-
Pro-epidermal growth factor	P01133	+		*
Pro-epidermal growth factor	P01133	Ø
Protransforming growth factor alpha [Cleaved into: Transforming growth factor alpha	P01135	-
Protransforming growth factor alpha [Cleaved into: Transforming growth factor alpha	P01135	+
Protransforming growth factor alpha [Cleaved into: Transforming growth factor alpha	P01135	Ø
Transforming growth factor beta-1 proprotein [Cleaved into: Latency-associated peptide	P01137	-
Transforming growth factor beta-1 proprotein [Cleaved into: Latency-associated peptide	P01137	+
Transforming growth factor beta-1 proprotein [Cleaved into: Latency-associated peptide	P01137	Ø
Beta-nerve growth factor	P01138	-
Beta-nerve growth factor	P01138	+		*
Beta-nerve growth factor	P01138	Ø
Prolactin	P01236	-
Prolactin	P01236	+
Prolactin	P01236	Ø
Somatotropin	P01241	-
Somatotropin	P01241	+
Somatotropin	P01241	Ø
Growth hormone variant	P01242	-
Growth hormone variant	P01242	+
Growth hormone variant	P01242	Ø
Insulin [Cleaved into: Insulin B chain; Insulin A chain]	P01308	-
Insulin [Cleaved into: Insulin B chain; Insulin A chain]	P01308	+		*
Insulin [Cleaved into: Insulin B chain; Insulin A chain]	P01308	Ø
Insulin-like growth factor II	P01344	-
Insulin-like growth factor II	P01344	+		*
Insulin-like growth factor II	P01344	Ø
Tumor necrosis factor	P01375	-
Tumor necrosis factor	P01375	+	*
Tumor necrosis factor	P01375	Ø
Interferon alpha-1/13	P01562	-
Interferon alpha-1/13	P01562	+
Interferon alpha-1/13	P01562	Ø
Interferon alpha-2	P01563	-
Interferon alpha-2	P01563	+
Interferon alpha-2	P01563	Ø
Interferon alpha-10	P01566	-
Interferon alpha-10	P01566	+
Interferon alpha-10	P01566	Ø
Interferon alpha-7	P01567	-
Interferon alpha-7	P01567	+
Interferon alpha-7	P01567	Ø
Interferon alpha-21	P01568	-
Interferon alpha-21	P01568	+
Interferon alpha-21	P01568	Ø
Interferon alpha-5	P01569	-
Interferon alpha-5	P01569	+
Interferon alpha-5	P01569	Ø
Interferon alpha-14	P01570	-
Interferon alpha-14	P01570	+
Interferon alpha-14	P01570	Ø
Interferon alpha-17	P01571	-
Interferon alpha-17	P01571	+
Interferon alpha-17	P01571	Ø
Interferon beta	P01574	-
Interferon beta	P01574	+
Interferon beta	P01574	Ø
Interferon gamma	P01579	-
Interferon gamma	P01579	+
Interferon gamma	P01579	Ø
Interleukin-1 alpha	P01583	-
Interleukin-1 alpha	P01583	+
Interleukin-1 alpha	P01583	Ø
Interleukin-1 beta	P01584	-
Interleukin-1 beta	P01584	+	*
Interleukin-1 beta	P01584	Ø
Erythropoietin	P01588	-
Erythropoietin	P01588	+
Erythropoietin	P01588	Ø
Interleukin-2 receptor subunit alpha	P01589	-
Interleukin-2 receptor subunit alpha	P01589	+
Interleukin-2 receptor subunit alpha	P01589	Ø
T-cell surface glycoprotein CD4	P01730	-
T-cell surface glycoprotein CD4	P01730	+
T-cell surface glycoprotein CD4	P01730	Ø
HLA class I histocompatibility antigen, A-2 alpha chain	P01892	-
HLA class I histocompatibility antigen, A-2 alpha chain	P01892	+
HLA class I histocompatibility antigen, A-2 alpha chain	P01892	Ø
Collagen alpha-1	P02452	-
Collagen alpha-1	P02452	+
Collagen alpha-1	P02452	Ø
Collagen alpha-1	P02458	-
Collagen alpha-1	P02458	+
Collagen alpha-1	P02458	Ø
Spectrin alpha chain, erythrocytic 1	P02549	-
Spectrin alpha chain, erythrocytic 1	P02549	+
Spectrin alpha chain, erythrocytic 1	P02549	Ø
Fibrinogen gamma chain	P02679	-
Fibrinogen gamma chain	P02679	+
Fibrinogen gamma chain	P02679	Ø
Fibronectin	P02751	-
Fibronectin	P02751	+	*
Fibronectin	P02751	Ø
Transferrin receptor protein 1	P02786	-
Transferrin receptor protein 1	P02786	+
Transferrin receptor protein 1	P02786	Ø
Estrogen receptor	P03372	-
Estrogen receptor	P03372	+
Estrogen receptor	P03372	Ø
Interstitial collagenase	P03956	-
Interstitial collagenase	P03956	+
Interstitial collagenase	P03956	Ø
RAF proto-oncogene serine/threonine-protein kinase	P04049	-
RAF proto-oncogene serine/threonine-protein kinase	P04049	+	*	*
RAF proto-oncogene serine/threonine-protein kinase	P04049	Ø
Annexin A1	P04083	-
Annexin A1	P04083	+
Annexin A1	P04083	Ø
Platelet-derived growth factor subunit A	P04085	-
Platelet-derived growth factor subunit A	P04085	+		*
Platelet-derived growth factor subunit A	P04085	Ø
Granulocyte-macrophage colony-stimulating factor	P04141	-
Granulocyte-macrophage colony-stimulating factor	P04141	+
Granulocyte-macrophage colony-stimulating factor	P04141	Ø
Glucocorticoid receptor	P04150	-
Glucocorticoid receptor	P04150	+
Glucocorticoid receptor	P04150	Ø
Protein S100-B	P04271	-
Protein S100-B	P04271	+
Protein S100-B	P04271	Ø
von Willebrand factor	P04275	-
von Willebrand factor	P04275	+
von Willebrand factor	P04275	Ø
Glyceraldehyde-3-phosphate dehydrogenase	P04406	-
Glyceraldehyde-3-phosphate dehydrogenase	P04406	+
Glyceraldehyde-3-phosphate dehydrogenase	P04406	Ø
Receptor tyrosine-protein kinase erbB-2	P04626	-
Receptor tyrosine-protein kinase erbB-2	P04626	+		*
Receptor tyrosine-protein kinase erbB-2	P04626	Ø
High affinity nerve growth factor receptor	P04629	-
High affinity nerve growth factor receptor	P04629	+		*
High affinity nerve growth factor receptor	P04629	Ø
Cellular tumor antigen p53	P04637	-
Cellular tumor antigen p53	P04637	+
Cellular tumor antigen p53	P04637	Ø
Heat shock protein beta-1	P04792	-
Heat shock protein beta-1	P04792	+
Heat shock protein beta-1	P04792	Ø
Cytochrome b-245 heavy chain	P04839	-
Cytochrome b-245 heavy chain	P04839	+
Cytochrome b-245 heavy chain	P04839	Ø
Guanine nucleotide-binding protein G	P04899	-
Guanine nucleotide-binding protein G	P04899	+
Guanine nucleotide-binding protein G	P04899	Ø
Interferon alpha-6	P05013	-
Interferon alpha-6	P05013	+
Interferon alpha-6	P05013	Ø
Interferon alpha-4	P05014	-
Interferon alpha-4	P05014	+
Interferon alpha-4	P05014	Ø
Interferon alpha-16	P05015	-
Interferon alpha-16	P05015	+
Interferon alpha-16	P05015	Ø
Insulin-like growth factor I	P05019	-
Insulin-like growth factor I	P05019	+
Insulin-like growth factor I	P05019	Ø
Sodium/potassium-transporting ATPase subunit alpha-1	P05023	-
Sodium/potassium-transporting ATPase subunit alpha-1	P05023	+
Sodium/potassium-transporting ATPase subunit alpha-1	P05023	Ø
Amyloid-beta precursor protein	P05067	-
Amyloid-beta precursor protein	P05067	+
Amyloid-beta precursor protein	P05067	Ø
Integrin beta-3	P05106	-
Integrin beta-3	P05106	+	*	*
Integrin beta-3	P05106	Ø
Integrin beta-2	P05107	-
Integrin beta-2	P05107	+
Integrin beta-2	P05107	Ø
Interleukin-4	P05112	-
Interleukin-4	P05112	+
Interleukin-4	P05112	Ø
Interleukin-5	P05113	-
Interleukin-5	P05113	+
Interleukin-5	P05113	Ø
Plasminogen activator inhibitor 2	P05120	-
Plasminogen activator inhibitor 2	P05120	+
Plasminogen activator inhibitor 2	P05120	Ø
Protein kinase C gamma type	P05129	-
Protein kinase C gamma type	P05129	+		*
Protein kinase C gamma type	P05129	Ø
Fibroblast growth factor 1	P05230	-
Fibroblast growth factor 1	P05230	+		*
Fibroblast growth factor 1	P05230	Ø
Interleukin-6	P05231	-
Interleukin-6	P05231	+
Interleukin-6	P05231	Ø
Intercellular adhesion molecule 1	P05362	-
Intercellular adhesion molecule 1	P05362	+
Intercellular adhesion molecule 1	P05362	Ø
Transcription factor AP-1	P05412	-
Transcription factor AP-1	P05412	+	*	*
Transcription factor AP-1	P05412	Ø
Transcription factor AP-2-alpha	P05549	-
Transcription factor AP-2-alpha	P05549	+	*
Transcription factor AP-2-alpha	P05549	Ø
Integrin beta-1	P05556	-
Integrin beta-1	P05556	+
Integrin beta-1	P05556	Ø
Protein kinase C beta type	P05771	-
Protein kinase C beta type	P05771	+	*	*
Protein kinase C beta type	P05771	Ø
Insulin receptor	P06213	-
Insulin receptor	P06213	+		*
Insulin receptor	P06213	Ø
Tyrosine-protein kinase Lck	P06239	-
Tyrosine-protein kinase Lck	P06239	+		*
Tyrosine-protein kinase Lck	P06239	Ø
Tyrosine-protein kinase Fyn	P06241	-
Tyrosine-protein kinase Fyn	P06241	+
Tyrosine-protein kinase Fyn	P06241	Ø
Gelsolin	P06396	-
Gelsolin	P06396	+
Gelsolin	P06396	Ø
Retinoblastoma-associated protein	P06400	-
Retinoblastoma-associated protein	P06400	+
Retinoblastoma-associated protein	P06400	Ø
Progesterone receptor	P06401	-
Progesterone receptor	P06401	+
Progesterone receptor	P06401	Ø
Cyclin-dependent kinase 1	P06493	-
Cyclin-dependent kinase 1	P06493	+
Cyclin-dependent kinase 1	P06493	Ø
Alpha-enolase	P06733	-
Alpha-enolase	P06733	+
Alpha-enolase	P06733	Ø
Nucleophosmin	P06748	-
Nucleophosmin	P06748	+
Nucleophosmin	P06748	Ø
Tropomyosin alpha-3 chain	P06753	-
Tropomyosin alpha-3 chain	P06753	+
Tropomyosin alpha-3 chain	P06753	Ø
Integrin alpha-V	P06756	-
Integrin alpha-V	P06756	+		*
Integrin alpha-V	P06756	Ø
Glutathione peroxidase 1	P07203	-
Glutathione peroxidase 1	P07203	+
Glutathione peroxidase 1	P07203	Ø
Macrophage colony-stimulating factor 1 receptor	P07333	-
Macrophage colony-stimulating factor 1 receptor	P07333	+
Macrophage colony-stimulating factor 1 receptor	P07333	Ø
Cathepsin D	P07339	-
Cathepsin D	P07339	+
Cathepsin D	P07339	Ø
Platelet glycoprotein Ib alpha chain	P07359	-
Platelet glycoprotein Ib alpha chain	P07359	+
Platelet glycoprotein Ib alpha chain	P07359	Ø
Calpain-1 catalytic subunit	P07384	-
Calpain-1 catalytic subunit	P07384	+
Calpain-1 catalytic subunit	P07384	Ø
Beta-2 adrenergic receptor	P07550	-
Beta-2 adrenergic receptor	P07550	+
Beta-2 adrenergic receptor	P07550	Ø
Decorin	P07585	-
Decorin	P07585	+
Decorin	P07585	Ø
Cathepsin L1	P07711	-
Cathepsin L1	P07711	+
Cathepsin L1	P07711	Ø
Cathepsin B	P07858	-
Cathepsin B	P07858	+
Cathepsin B	P07858	Ø
Heat shock protein HSP 90-alpha	P07900	-
Heat shock protein HSP 90-alpha	P07900	+
Heat shock protein HSP 90-alpha	P07900	Ø
Tyrosine-protein kinase Yes	P07947	-
Tyrosine-protein kinase Yes	P07947	+
Tyrosine-protein kinase Yes	P07947	Ø
Tyrosine-protein kinase Lyn	P07948	-
Tyrosine-protein kinase Lyn	P07948	+	*	*
Tyrosine-protein kinase Lyn	P07948	Ø
Proto-oncogene tyrosine-protein kinase receptor Ret	P07949	-
Proto-oncogene tyrosine-protein kinase receptor Ret	P07949	+
Proto-oncogene tyrosine-protein kinase receptor Ret	P07949	Ø
Thrombospondin-1	P07996	-
Thrombospondin-1	P07996	+
Thrombospondin-1	P07996	Ø
Insulin-like growth factor 1 receptor	P08069	-
Insulin-like growth factor 1 receptor	P08069	+	*	*
Insulin-like growth factor 1 receptor	P08069	Ø
Collagen alpha-2	P08123	-
Collagen alpha-2	P08123	+
Collagen alpha-2	P08123	Ø
Rho-related GTP-binding protein RhoC	P08134	-
Rho-related GTP-binding protein RhoC	P08134	+
Rho-related GTP-binding protein RhoC	P08134	Ø
Tumor necrosis factor receptor superfamily member 16	P08138	-
Tumor necrosis factor receptor superfamily member 16	P08138	+
Tumor necrosis factor receptor superfamily member 16	P08138	Ø
Zinc finger protein GLI1	P08151	-
Zinc finger protein GLI1	P08151	+
Zinc finger protein GLI1	P08151	Ø
4F2 cell-surface antigen heavy chain	P08195	-
4F2 cell-surface antigen heavy chain	P08195	+
4F2 cell-surface antigen heavy chain	P08195	Ø
Mineralocorticoid receptor	P08235	-
Mineralocorticoid receptor	P08235	+
Mineralocorticoid receptor	P08235	Ø
Heat shock protein HSP 90-beta	P08238	-
Heat shock protein HSP 90-beta	P08238	+	*
Heat shock protein HSP 90-beta	P08238	Ø
72 kDa type IV collagenase	P08253	-
72 kDa type IV collagenase	P08253	+
72 kDa type IV collagenase	P08253	Ø
Stromelysin-1	P08254	-
Stromelysin-1	P08254	+
Stromelysin-1	P08254	Ø
Inhibin beta A chain	P08476	-
Inhibin beta A chain	P08476	+
Inhibin beta A chain	P08476	Ø
Integrin alpha-IIb	P08514	-
Integrin alpha-IIb	P08514	+
Integrin alpha-IIb	P08514	Ø
Monocyte differentiation antigen CD14	P08571	-
Monocyte differentiation antigen CD14	P08571	+
Monocyte differentiation antigen CD14	P08571	Ø
Receptor-type tyrosine-protein phosphatase C	P08575	-
Receptor-type tyrosine-protein phosphatase C	P08575	+
Receptor-type tyrosine-protein phosphatase C	P08575	Ø
Hepatocyte growth factor receptor	P08581	-
Hepatocyte growth factor receptor	P08581	+		*
Hepatocyte growth factor receptor	P08581	Ø
Fibroblast growth factor 4	P08620	-
Fibroblast growth factor 4	P08620	+		*
Fibroblast growth factor 4	P08620	Ø
Tyrosine-protein kinase HCK	P08631	-
Tyrosine-protein kinase HCK	P08631	+
Tyrosine-protein kinase HCK	P08631	Ø
Low affinity immunoglobulin gamma Fc region receptor III-A	P08637	-
Low affinity immunoglobulin gamma Fc region receptor III-A	P08637	+
Low affinity immunoglobulin gamma Fc region receptor III-A	P08637	Ø
Vimentin	P08670	-
Vimentin	P08670	+
Vimentin	P08670	Ø
Interleukin-3	P08700	-
Interleukin-3	P08700	+
Interleukin-3	P08700	Ø
Guanine nucleotide-binding protein G	P08754	-
Guanine nucleotide-binding protein G	P08754	+
Guanine nucleotide-binding protein G	P08754	Ø
Interleukin-6 receptor subunit alpha	P08887	-
Interleukin-6 receptor subunit alpha	P08887	+
Interleukin-6 receptor subunit alpha	P08887	Ø
Alpha-2A adrenergic receptor	P08913	-
Alpha-2A adrenergic receptor	P08913	+
Alpha-2A adrenergic receptor	P08913	Ø
Proto-oncogene tyrosine-protein kinase ROS	P08922	-
Proto-oncogene tyrosine-protein kinase ROS	P08922	+
Proto-oncogene tyrosine-protein kinase ROS	P08922	Ø
Neuromedin-B [Cleaved into: Neuromedin-B-32; Neuromedin-B]	P08949	-
Neuromedin-B [Cleaved into: Neuromedin-B-32; Neuromedin-B]	P08949	+
Neuromedin-B [Cleaved into: Neuromedin-B-32; Neuromedin-B]	P08949	Ø
Fibroblast growth factor 2	P09038	-
Fibroblast growth factor 2	P09038	+	*	*
Fibroblast growth factor 2	P09038	Ø
Matrilysin	P09237	-
Matrilysin	P09237	+
Matrilysin	P09237	Ø
Galectin-1	P09382	-
Galectin-1	P09382	+
Galectin-1	P09382	Ø
Guanine nucleotide-binding protein G	P09471	-
Guanine nucleotide-binding protein G	P09471	+
Guanine nucleotide-binding protein G	P09471	Ø
Macrophage colony-stimulating factor 1	P09603	-
Macrophage colony-stimulating factor 1	P09603	+
Macrophage colony-stimulating factor 1	P09603	Ø
Platelet-derived growth factor receptor beta	P09619	-
Platelet-derived growth factor receptor beta	P09619	+		*
Platelet-derived growth factor receptor beta	P09619	Ø
T-cell surface glycoprotein CD3 gamma chain	P09693	-
T-cell surface glycoprotein CD3 gamma chain	P09693	+
T-cell surface glycoprotein CD3 gamma chain	P09693	Ø
Tyrosine-protein kinase Fgr	P09769	-
Tyrosine-protein kinase Fgr	P09769	+
Tyrosine-protein kinase Fgr	P09769	Ø
Poly [ADP-ribose] polymerase 1	P09874	-
Poly [ADP-ribose] polymerase 1	P09874	+
Poly [ADP-ribose] polymerase 1	P09874	Ø
Ubiquitin carboxyl-terminal hydrolase isozyme L1	P09936	-
Ubiquitin carboxyl-terminal hydrolase isozyme L1	P09936	+
Ubiquitin carboxyl-terminal hydrolase isozyme L1	P09936	Ø
Polyubiquitin-B [Cleaved into: Ubiquitin]	P0CG47	-
Polyubiquitin-B [Cleaved into: Ubiquitin]	P0CG47	+
Polyubiquitin-B [Cleaved into: Ubiquitin]	P0CG47	Ø
Heat shock 70 kDa protein 1A	P0DMV8	-
Heat shock 70 kDa protein 1A	P0DMV8	+
Heat shock 70 kDa protein 1A	P0DMV8	Ø
Heat shock 70 kDa protein 1B	P0DMV9	-
Heat shock 70 kDa protein 1B	P0DMV9	+
Heat shock 70 kDa protein 1B	P0DMV9	Ø
Calmodulin-1	P0DP23	-
Calmodulin-1	P0DP23	+
Calmodulin-1	P0DP23	Ø
Calmodulin-2	P0DP24	-
Calmodulin-2	P0DP24	+
Calmodulin-2	P0DP24	Ø
Calmodulin-3	P0DP25	-
Calmodulin-3	P0DP25	+
Calmodulin-3	P0DP25	Ø
Zinc finger protein GLI2	P10070	-
Zinc finger protein GLI2	P10070	+
Zinc finger protein GLI2	P10070	Ø
Transcriptional activator Myb	P10242	-
Transcriptional activator Myb	P10242	+
Transcriptional activator Myb	P10242	Ø
Androgen receptor	P10275	-
Androgen receptor	P10275	+	*	*
Androgen receptor	P10275	Ø
Retinoic acid receptor alpha	P10276	-
Retinoic acid receptor alpha	P10276	+
Retinoic acid receptor alpha	P10276	Ø
Ras-related protein R-Ras	P10301	-
Ras-related protein R-Ras	P10301	+		*
Ras-related protein R-Ras	P10301	Ø
Serine/threonine-protein kinase A-Raf	P10398	-
Serine/threonine-protein kinase A-Raf	P10398	+
Serine/threonine-protein kinase A-Raf	P10398	Ø
Apoptosis regulator Bcl-2	P10415	-
Apoptosis regulator Bcl-2	P10415	+
Apoptosis regulator Bcl-2	P10415	Ø
Osteopontin	P10451	-
Osteopontin	P10451	+
Osteopontin	P10451	Ø
Thioredoxin	P10599	-
Thioredoxin	P10599	+
Thioredoxin	P10599	Ø
Mast/stem cell growth factor receptor Kit	P10721	-
Mast/stem cell growth factor receptor Kit	P10721	+		*
Mast/stem cell growth factor receptor Kit	P10721	Ø
T-cell-specific surface glycoprotein CD28	P10747	-
T-cell-specific surface glycoprotein CD28	P10747	+
T-cell-specific surface glycoprotein CD28	P10747	Ø
Fibroblast growth factor 6	P10767	-
Fibroblast growth factor 6	P10767	+		*
Fibroblast growth factor 6	P10767	Ø
Thyroid hormone receptor alpha	P10827	-
Thyroid hormone receptor alpha	P10827	+
Thyroid hormone receptor alpha	P10827	Ø
Thyroid hormone receptor beta	P10828	-
Thyroid hormone receptor beta	P10828	+
Thyroid hormone receptor beta	P10828	Ø
Growth hormone receptor	P10912	-
Growth hormone receptor	P10912	+
Growth hormone receptor	P10912	Ø
Interferon regulatory factor 1	P10914	-
Interferon regulatory factor 1	P10914	+
Interferon regulatory factor 1	P10914	Ø
Endoplasmic reticulum chaperone BiP	P11021	-
Endoplasmic reticulum chaperone BiP	P11021	+
Endoplasmic reticulum chaperone BiP	P11021	Ø
Heat shock cognate 71 kDa protein	P11142	-
Heat shock cognate 71 kDa protein	P11142	+
Heat shock cognate 71 kDa protein	P11142	Ø
Integrin alpha-M	P11215	-
Integrin alpha-M	P11215	+
Integrin alpha-M	P11215	Ø
Breakpoint cluster region protein	P11274	-
Breakpoint cluster region protein	P11274	+
Breakpoint cluster region protein	P11274	Ø
Fibroblast growth factor receptor 1	P11362	-
Fibroblast growth factor receptor 1	P11362	+		*
Fibroblast growth factor receptor 1	P11362	Ø
DNA topoisomerase 1	P11387	-
DNA topoisomerase 1	P11387	+
DNA topoisomerase 1	P11387	Ø
DNA topoisomerase 2-alpha	P11388	-
DNA topoisomerase 2-alpha	P11388	+
DNA topoisomerase 2-alpha	P11388	Ø
Vitamin D3 receptor	P11473	-
Vitamin D3 receptor	P11473	+
Vitamin D3 receptor	P11473	Ø
Steroid hormone receptor ERR1	P11474	-
Steroid hormone receptor ERR1	P11474	+
Steroid hormone receptor ERR1	P11474	Ø
Fibroblast growth factor 3	P11487	-
Fibroblast growth factor 3	P11487	+		*
Fibroblast growth factor 3	P11487	Ø
Cyclin-dependent kinase 4	P11802	-
Cyclin-dependent kinase 4	P11802	+
Cyclin-dependent kinase 4	P11802	Ø
Proliferating cell nuclear antigen	P12004	-
Proliferating cell nuclear antigen	P12004	+
Proliferating cell nuclear antigen	P12004	Ø
Fibroblast growth factor 5	P12034	-
Fibroblast growth factor 5	P12034	+		*
Fibroblast growth factor 5	P12034	Ø
High affinity immunoglobulin gamma Fc receptor I	P12314	-
High affinity immunoglobulin gamma Fc receptor I	P12314	+
High affinity immunoglobulin gamma Fc receptor I	P12314	Ø
Low affinity immunoglobulin gamma Fc region receptor II-a	P12318	-
Low affinity immunoglobulin gamma Fc region receptor II-a	P12318	+
Low affinity immunoglobulin gamma Fc region receptor II-a	P12318	Ø
Angiotensin-converting enzyme	P12821	-
Angiotensin-converting enzyme	P12821	+
Angiotensin-converting enzyme	P12821	Ø
Cadherin-1	P12830	-
Cadherin-1	P12830	+
Cadherin-1	P12830	Ø
Proto-oncogene tyrosine-protein kinase Src	P12931	-
Proto-oncogene tyrosine-protein kinase Src	P12931	+		*
Proto-oncogene tyrosine-protein kinase Src	P12931	Ø
Platelet glycoprotein Ib beta chain	P13224	-
Platelet glycoprotein Ib beta chain	P13224	+
Platelet glycoprotein Ib beta chain	P13224	Ø
Interleukin-7	P13232	-
Interleukin-7	P13232	+
Interleukin-7	P13232	Ø
Neural cell adhesion molecule 1	P13591	-
Neural cell adhesion molecule 1	P13591	+
Neural cell adhesion molecule 1	P13591	Ø
Hepatocyte growth factor	P14210	-
Hepatocyte growth factor	P14210	+		*
Hepatocyte growth factor	P14210	Ø
Endoplasmin	P14625	-
Endoplasmin	P14625	+
Endoplasmin	P14625	Ø
Platelet glycoprotein IX	P14770	-
Platelet glycoprotein IX	P14770	+
Platelet glycoprotein IX	P14770	Ø
Interleukin-1 receptor type 1	P14778	-
Interleukin-1 receptor type 1	P14778	+	*
Interleukin-1 receptor type 1	P14778	Ø
Matrix metalloproteinase-9	P14780	-
Matrix metalloproteinase-9	P14780	+
Matrix metalloproteinase-9	P14780	Ø
Interleukin-2 receptor subunit beta	P14784	-
Interleukin-2 receptor subunit beta	P14784	+
Interleukin-2 receptor subunit beta	P14784	Ø
Protein C-ets-1	P14921	-
Protein C-ets-1	P14921	+	*	*
Protein C-ets-1	P14921	Ø
Junction plakoglobin	P14923	-
Junction plakoglobin	P14923	+
Junction plakoglobin	P14923	Ø
Leukemia inhibitory factor	P15018	-
Leukemia inhibitory factor	P15018	+
Leukemia inhibitory factor	P15018	Ø
Protein C-ets-2	P15036	-
Protein C-ets-2	P15036	+
Protein C-ets-2	P15036	Ø
Serine/threonine-protein kinase B-raf	P15056	-
Serine/threonine-protein kinase B-raf	P15056	+
Serine/threonine-protein kinase B-raf	P15056	Ø
Interleukin-9	P15248	-
Interleukin-9	P15248	+
Interleukin-9	P15248	Ø
Interferon gamma receptor 1	P15260	-
Interferon gamma receptor 1	P15260	+
Interferon gamma receptor 1	P15260	Ø
Prostatic acid phosphatase	P15309	-
Prostatic acid phosphatase	P15309	+
Prostatic acid phosphatase	P15309	Ø
Cyclic AMP-dependent transcription factor ATF-2	P15336	-
Cyclic AMP-dependent transcription factor ATF-2	P15336	+	*
Cyclic AMP-dependent transcription factor ATF-2	P15336	Ø
B-lymphocyte antigen CD19	P15391	-
B-lymphocyte antigen CD19	P15391	+
B-lymphocyte antigen CD19	P15391	Ø
Proto-oncogene vav	P15498	-
Proto-oncogene vav	P15498	+
Proto-oncogene vav	P15498	Ø
Granulocyte-macrophage colony-stimulating factor receptor subunit alpha	P15509	-
Granulocyte-macrophage colony-stimulating factor receptor subunit alpha	P15509	+
Granulocyte-macrophage colony-stimulating factor receptor subunit alpha	P15509	Ø
Nucleoside diphosphate kinase A	P15531	-
Nucleoside diphosphate kinase A	P15531	+
Nucleoside diphosphate kinase A	P15531	Ø
Vascular endothelial growth factor A	P15692	-
Vascular endothelial growth factor A	P15692	+	*	*
Vascular endothelial growth factor A	P15692	Ø
Transcription factor 4	P15884	-
Transcription factor 4	P15884	+
Transcription factor 4	P15884	Ø
Transcription factor E2-alpha	P15923	-
Transcription factor E2-alpha	P15923	+
Transcription factor E2-alpha	P15923	Ø
Mucin-1	P15941	-
Mucin-1	P15941	+
Mucin-1	P15941	Ø
CD44 antigen	P16070	-
CD44 antigen	P16070	+
CD44 antigen	P16070	Ø
Cyclic AMP-responsive element-binding protein 1	P16220	-
Cyclic AMP-responsive element-binding protein 1	P16220	+
Cyclic AMP-responsive element-binding protein 1	P16220	Ø
Platelet-derived growth factor receptor alpha	P16234	-
Platelet-derived growth factor receptor alpha	P16234	+		*
Platelet-derived growth factor receptor alpha	P16234	Ø
Platelet endothelial cell adhesion molecule	P16284	-
Platelet endothelial cell adhesion molecule	P16284	+
Platelet endothelial cell adhesion molecule	P16284	Ø
Serine/threonine-protein phosphatase 2B catalytic subunit beta isoform	P16298	-
Serine/threonine-protein phosphatase 2B catalytic subunit beta isoform	P16298	+
Serine/threonine-protein phosphatase 2B catalytic subunit beta isoform	P16298	Ø
Cytoplasmic protein NCK1	P16333	-
Cytoplasmic protein NCK1	P16333	+
Cytoplasmic protein NCK1	P16333	Ø
Cytotoxic T-lymphocyte protein 4	P16410	-
Cytotoxic T-lymphocyte protein 4	P16410	+
Cytotoxic T-lymphocyte protein 4	P16410	Ø
Prolactin receptor	P16471	-
Prolactin receptor	P16471	+
Prolactin receptor	P16471	Ø
Guanine nucleotide-binding protein G	P16520	-
Guanine nucleotide-binding protein G	P16520	+	*
Guanine nucleotide-binding protein G	P16520	Ø
Tyrosine-protein kinase Fer	P16591	-
Tyrosine-protein kinase Fer	P16591	+
Tyrosine-protein kinase Fer	P16591	Ø
Sarcoplasmic/endoplasmic reticulum calcium ATPase 2	P16615	-
Sarcoplasmic/endoplasmic reticulum calcium ATPase 2	P16615	+
Sarcoplasmic/endoplasmic reticulum calcium ATPase 2	P16615	Ø
Interleukin-7 receptor subunit alpha	P16871	-
Interleukin-7 receptor subunit alpha	P16871	+
Interleukin-7 receptor subunit alpha	P16871	Ø
1-phosphatidylinositol 4,5-bisphosphate phosphodiesterase gamma-2	P16885	-
1-phosphatidylinositol 4,5-bisphosphate phosphodiesterase gamma-2	P16885	+	*
1-phosphatidylinositol 4,5-bisphosphate phosphodiesterase gamma-2	P16885	Ø
Interferon alpha/beta receptor 1	P17181	-
Interferon alpha/beta receptor 1	P17181	+
Interferon alpha/beta receptor 1	P17181	Ø
Protein kinase C alpha type	P17252	-
Protein kinase C alpha type	P17252	+	*	*
Protein kinase C alpha type	P17252	Ø
Transcription factor jun-B	P17275	-
Transcription factor jun-B	P17275	+
Transcription factor jun-B	P17275	Ø
Gap junction alpha-1 protein	P17302	-
Gap junction alpha-1 protein	P17302	+
Gap junction alpha-1 protein	P17302	Ø
CCAAT/enhancer-binding protein beta	P17676	-
CCAAT/enhancer-binding protein beta	P17676	+
CCAAT/enhancer-binding protein beta	P17676	Ø
Tyrosine-protein phosphatase non-receptor type 2	P17706	-
Tyrosine-protein phosphatase non-receptor type 2	P17706	+
Tyrosine-protein phosphatase non-receptor type 2	P17706	Ø
Transcription factor PU.1	P17947	-
Transcription factor PU.1	P17947	+
Transcription factor PU.1	P17947	Ø
Vascular endothelial growth factor receptor 1	P17948	-
Vascular endothelial growth factor receptor 1	P17948	+		*
Vascular endothelial growth factor receptor 1	P17948	Ø
Tyrosine-protein phosphatase non-receptor type 1	P18031	-
Tyrosine-protein phosphatase non-receptor type 1	P18031	+
Tyrosine-protein phosphatase non-receptor type 1	P18031	Ø
Early growth response protein 1	P18146	-
Early growth response protein 1	P18146	+	*
Early growth response protein 1	P18146	Ø
Syndecan-1	P18827	-
Syndecan-1	P18827	+
Syndecan-1	P18827	Ø
Cyclic AMP-dependent transcription factor ATF-3	P18847	-
Cyclic AMP-dependent transcription factor ATF-3	P18847	+
Cyclic AMP-dependent transcription factor ATF-3	P18847	Ø
Cyclic AMP-dependent transcription factor ATF-4	P18848	-
Cyclic AMP-dependent transcription factor ATF-4	P18848	+
Cyclic AMP-dependent transcription factor ATF-4	P18848	Ø
Cadherin-2	P19022	-
Cadherin-2	P19022	+
Cadherin-2	P19022	Ø
Guanine nucleotide-binding protein G	P19086	-
Guanine nucleotide-binding protein G	P19086	+
Guanine nucleotide-binding protein G	P19086	Ø
1-phosphatidylinositol 4,5-bisphosphate phosphodiesterase gamma-1	P19174	-
1-phosphatidylinositol 4,5-bisphosphate phosphodiesterase gamma-1	P19174	+	*
1-phosphatidylinositol 4,5-bisphosphate phosphodiesterase gamma-1	P19174	Ø
Erythropoietin receptor	P19235	-
Erythropoietin receptor	P19235	+
Erythropoietin receptor	P19235	Ø
Vascular cell adhesion protein 1	P19320	-
Vascular cell adhesion protein 1	P19320	+
Vascular cell adhesion protein 1	P19320	Ø
ETS domain-containing protein Elk-1	P19419	-
ETS domain-containing protein Elk-1	P19419	+
ETS domain-containing protein Elk-1	P19419	Ø
Tumor necrosis factor receptor superfamily member 1A	P19438	-
Tumor necrosis factor receptor superfamily member 1A	P19438	+
Tumor necrosis factor receptor superfamily member 1A	P19438	Ø
Interferon-induced, double-stranded RNA-activated protein kinase	P19525	-
Interferon-induced, double-stranded RNA-activated protein kinase	P19525	+
Interferon-induced, double-stranded RNA-activated protein kinase	P19525	Ø
Wilms tumor protein	P19544	-
Wilms tumor protein	P19544	+
Wilms tumor protein	P19544	Ø
Sodium/hydrogen exchanger 1	P19634	-
Sodium/hydrogen exchanger 1	P19634	+
Sodium/hydrogen exchanger 1	P19634	Ø
Casein kinase II subunit alpha'	P19784	-
Casein kinase II subunit alpha'	P19784	+
Casein kinase II subunit alpha'	P19784	Ø
Retinoic acid receptor RXR-alpha	P19793	-
Retinoic acid receptor RXR-alpha	P19793	+
Retinoic acid receptor RXR-alpha	P19793	Ø
Nuclear factor NF-kappa-B p105 subunit	P19838	-
Nuclear factor NF-kappa-B p105 subunit	P19838	+	*	*
Nuclear factor NF-kappa-B p105 subunit	P19838	Ø
Neutrophil cytosol factor 2	P19878	-
Neutrophil cytosol factor 2	P19878	+
Neutrophil cytosol factor 2	P19878	Ø
Follistatin	P19883	-
Follistatin	P19883	+
Follistatin	P19883	Ø
TATA-box-binding protein	P20226	-
TATA-box-binding protein	P20226	+
TATA-box-binding protein	P20226	Ø
Cyclin-A2	P20248	-
Cyclin-A2	P20248	+
Cyclin-A2	P20248	Ø
Integrin alpha-L	P20701	-
Integrin alpha-L	P20701	+
Integrin alpha-L	P20701	Ø
Integrin alpha-X	P20702	-
Integrin alpha-X	P20702	+
Integrin alpha-X	P20702	Ø
B-cell lymphoma 3 protein	P20749	-
B-cell lymphoma 3 protein	P20749	+
B-cell lymphoma 3 protein	P20749	Ø
Neurotrophin-3	P20783	-
Neurotrophin-3	P20783	+		*
Neurotrophin-3	P20783	Ø
Interleukin-11	P20809	-
Interleukin-11	P20809	+
Interleukin-11	P20809	Ø
Hepatocyte nuclear factor 1-alpha	P20823	-
Hepatocyte nuclear factor 1-alpha	P20823	+
Hepatocyte nuclear factor 1-alpha	P20823	Ø
Ras GTPase-activating protein 1	P20936	-
Ras GTPase-activating protein 1	P20936	+
Ras GTPase-activating protein 1	P20936	Ø
T-cell surface glycoprotein CD3 zeta chain	P20963	-
T-cell surface glycoprotein CD3 zeta chain	P20963	+
T-cell surface glycoprotein CD3 zeta chain	P20963	Ø
Pleiotrophin	P21246	-
Pleiotrophin	P21246	+
Pleiotrophin	P21246	Ø
Filamin-A	P21333	-
Filamin-A	P21333	+
Filamin-A	P21333	Ø
Tumor necrosis factor alpha-induced protein 3	P21580	-
Tumor necrosis factor alpha-induced protein 3	P21580	+
Tumor necrosis factor alpha-induced protein 3	P21580	Ø
Kit ligand	P21583	-
Kit ligand	P21583	+	*	*
Kit ligand	P21583	Ø
Thromboxane A2 receptor	P21731	-
Thromboxane A2 receptor	P21731	+
Thromboxane A2 receptor	P21731	Ø
Fibroblast growth factor 7	P21781	-
Fibroblast growth factor 7	P21781	+		*
Fibroblast growth factor 7	P21781	Ø
Fibroblast growth factor receptor 2	P21802	-
Fibroblast growth factor receptor 2	P21802	+		*
Fibroblast growth factor receptor 2	P21802	Ø
Receptor tyrosine-protein kinase erbB-3	P21860	-
Receptor tyrosine-protein kinase erbB-3	P21860	+		*
Receptor tyrosine-protein kinase erbB-3	P21860	Ø
Interleukin-10	P22301	-
Interleukin-10	P22301	+
Interleukin-10	P22301	Ø
Fibroblast growth factor receptor 4	P22455	-
Fibroblast growth factor receptor 4	P22455	+		*
Fibroblast growth factor receptor 4	P22455	Ø
Fibroblast growth factor receptor 3	P22607	-
Fibroblast growth factor receptor 3	P22607	+		*
Fibroblast growth factor receptor 3	P22607	Ø
MHC class II regulatory factor RFX1	P22670	-
MHC class II regulatory factor RFX1	P22670	+
MHC class II regulatory factor RFX1	P22670	Ø
E3 ubiquitin-protein ligase CBL	P22681	-
E3 ubiquitin-protein ligase CBL	P22681	+
E3 ubiquitin-protein ligase CBL	P22681	Ø
Nuclear receptor subfamily 4 group A member 1	P22736	-
Nuclear receptor subfamily 4 group A member 1	P22736	+
Nuclear receptor subfamily 4 group A member 1	P22736	Ø
Ribosomal protein S6 kinase beta-1	P23443	-
Ribosomal protein S6 kinase beta-1	P23443	+
Ribosomal protein S6 kinase beta-1	P23443	Ø
Tyrosine-protein kinase JAK1	P23458	-
Tyrosine-protein kinase JAK1	P23458	+
Tyrosine-protein kinase JAK1	P23458	Ø
Brain-derived neurotrophic factor	P23560	-
Brain-derived neurotrophic factor	P23560	+		*
Brain-derived neurotrophic factor	P23560	Ø
Trans-acting T-cell-specific transcription factor GATA-3	P23771	-
Trans-acting T-cell-specific transcription factor GATA-3	P23771	+
Trans-acting T-cell-specific transcription factor GATA-3	P23771	Ø
Ribonucleoside-diphosphate reductase large subunit	P23921	-
Ribonucleoside-diphosphate reductase large subunit	P23921	+
Ribonucleoside-diphosphate reductase large subunit	P23921	Ø
G1/S-specific cyclin-D1	P24385	-
G1/S-specific cyclin-D1	P24385	+
G1/S-specific cyclin-D1	P24385	Ø
Interleukin-4 receptor subunit alpha	P24394	-
Interleukin-4 receptor subunit alpha	P24394	+
Interleukin-4 receptor subunit alpha	P24394	Ø
Tenascin	P24821	-
Tenascin	P24821	+
Tenascin	P24821	Ø
Cyclin-dependent kinase 2	P24941	-
Cyclin-dependent kinase 2	P24941	+
Cyclin-dependent kinase 2	P24941	Ø
C-X-C chemokine receptor type 1	P25024	-
C-X-C chemokine receptor type 1	P25024	+
C-X-C chemokine receptor type 1	P25024	Ø
C-X-C chemokine receptor type 2	P25025	-
C-X-C chemokine receptor type 2	P25025	+
C-X-C chemokine receptor type 2	P25025	Ø
Adenomatous polyposis coli protein	P25054	-
Adenomatous polyposis coli protein	P25054	+
Adenomatous polyposis coli protein	P25054	Ø
Platelet-activating factor receptor	P25105	-
Platelet-activating factor receptor	P25105	+
Platelet-activating factor receptor	P25105	Ø
Proteinase-activated receptor 1	P25116	-
Proteinase-activated receptor 1	P25116	+
Proteinase-activated receptor 1	P25116	Ø
Tumor necrosis factor receptor superfamily member 6	P25445	-
Tumor necrosis factor receptor superfamily member 6	P25445	+
Tumor necrosis factor receptor superfamily member 6	P25445	Ø
Transcriptional repressor protein YY1	P25490	-
Transcriptional repressor protein YY1	P25490	+
Transcriptional repressor protein YY1	P25490	Ø
Cathepsin S	P25774	-
Cathepsin S	P25774	+
Cathepsin S	P25774	Ø
Tumor necrosis factor receptor superfamily member 5	P25942	-
Tumor necrosis factor receptor superfamily member 5	P25942	+
Tumor necrosis factor receptor superfamily member 5	P25942	Ø
NF-kappa-B inhibitor alpha	P25963	-
NF-kappa-B inhibitor alpha	P25963	+
NF-kappa-B inhibitor alpha	P25963	Ø
Integrin alpha-3	P26006	-
Integrin alpha-3	P26006	+
Integrin alpha-3	P26006	Ø
Moesin	P26038	-
Moesin	P26038	+
Moesin	P26038	Ø
Tyrosine-protein phosphatase non-receptor type 3	P26045	-
Tyrosine-protein phosphatase non-receptor type 3	P26045	+
Tyrosine-protein phosphatase non-receptor type 3	P26045	Ø
Catenin alpha-2	P26232	-
Catenin alpha-2	P26232	+
Catenin alpha-2	P26232	Ø
DNA	P26358	-
DNA	P26358	+
DNA	P26358	Ø
Ciliary neurotrophic factor	P26441	-
Ciliary neurotrophic factor	P26441	+
Ciliary neurotrophic factor	P26441	Ø
mRNA decay activator protein ZFP36	P26651	-
mRNA decay activator protein ZFP36	P26651	+
mRNA decay activator protein ZFP36	P26651	Ø
Interleukin-3 receptor subunit alpha	P26951	-
Interleukin-3 receptor subunit alpha	P26951	+
Interleukin-3 receptor subunit alpha	P26951	Ø
Ciliary neurotrophic factor receptor subunit alpha	P26992	-
Ciliary neurotrophic factor receptor subunit alpha	P26992	+
Ciliary neurotrophic factor receptor subunit alpha	P26992	Ø
14-3-3 protein theta	P27348	-
14-3-3 protein theta	P27348	+
14-3-3 protein theta	P27348	Ø
Mitogen-activated protein kinase 3	P27361	-
Mitogen-activated protein kinase 3	P27361	+	*	*
Mitogen-activated protein kinase 3	P27361	Ø
MAP/microtubule affinity-regulating kinase 3	P27448	-
MAP/microtubule affinity-regulating kinase 3	P27448	+
MAP/microtubule affinity-regulating kinase 3	P27448	Ø
DNA-	P27695	-
DNA-	P27695	+
DNA-	P27695	Ø
Phosphatidylinositol 3-kinase regulatory subunit alpha	P27986	-
Phosphatidylinositol 3-kinase regulatory subunit alpha	P27986	+	*	*
Phosphatidylinositol 3-kinase regulatory subunit alpha	P27986	Ø
Mitogen-activated protein kinase 1	P28482	-
Mitogen-activated protein kinase 1	P28482	+	*	*
Mitogen-activated protein kinase 1	P28482	Ø
Adenosine receptor A2a	P29274	-
Adenosine receptor A2a	P29274	+
Adenosine receptor A2a	P29274	Ø
Ephrin type-A receptor 2	P29317	-
Ephrin type-A receptor 2	P29317	+
Ephrin type-A receptor 2	P29317	Ø
Ephrin type-B receptor 2	P29323	-
Ephrin type-B receptor 2	P29323	+
Ephrin type-B receptor 2	P29323	Ø
Tyrosine-protein phosphatase non-receptor type 6	P29350	-
Tyrosine-protein phosphatase non-receptor type 6	P29350	+
Tyrosine-protein phosphatase non-receptor type 6	P29350	Ø
SHC-transforming protein 1	P29353	-
SHC-transforming protein 1	P29353	+	*	*
SHC-transforming protein 1	P29353	Ø
Interleukin-12 subunit alpha	P29459	-
Interleukin-12 subunit alpha	P29459	+
Interleukin-12 subunit alpha	P29459	Ø
Interleukin-12 subunit beta	P29460	-
Interleukin-12 subunit beta	P29460	+
Interleukin-12 subunit beta	P29460	Ø
Caspase-1	P29466	-
Caspase-1	P29466	+
Caspase-1	P29466	Ø
Nitric oxide synthase, endothelial	P29474	-
Nitric oxide synthase, endothelial	P29474	+
Nitric oxide synthase, endothelial	P29474	Ø
Protein PML	P29590	-
Protein PML	P29590	+
Protein PML	P29590	Ø
Non-receptor tyrosine-protein kinase TYK2	P29597	-
Non-receptor tyrosine-protein kinase TYK2	P29597	+
Non-receptor tyrosine-protein kinase TYK2	P29597	Ø
CD40 ligand	P29965	-
CD40 ligand	P29965	+
CD40 ligand	P29965	Ø
Phosphatidylethanolamine-binding protein 1	P30086	-
Phosphatidylethanolamine-binding protein 1	P30086	+
Phosphatidylethanolamine-binding protein 1	P30086	Ø
Serine/threonine-protein phosphatase 2A 65 kDa regulatory subunit A alpha isoform	P30153	-	*	*
Serine/threonine-protein phosphatase 2A 65 kDa regulatory subunit A alpha isoform	P30153	+
Serine/threonine-protein phosphatase 2A 65 kDa regulatory subunit A alpha isoform	P30153	Ø
Serine/threonine-protein phosphatase 2A 65 kDa regulatory subunit A beta isoform	P30154	-	*
Serine/threonine-protein phosphatase 2A 65 kDa regulatory subunit A beta isoform	P30154	+
Serine/threonine-protein phosphatase 2A 65 kDa regulatory subunit A beta isoform	P30154	Ø
High affinity immunoglobulin epsilon receptor subunit gamma	P30273	-
High affinity immunoglobulin epsilon receptor subunit gamma	P30273	+
High affinity immunoglobulin epsilon receptor subunit gamma	P30273	Ø
Tyrosine-protein kinase receptor UFO	P30530	-
Tyrosine-protein kinase receptor UFO	P30530	+
Tyrosine-protein kinase receptor UFO	P30530	Ø
Type-1 angiotensin II receptor	P30556	-
Type-1 angiotensin II receptor	P30556	+
Type-1 angiotensin II receptor	P30556	Ø
Protein S100-A7	P31151	-
Protein S100-A7	P31151	+
Protein S100-A7	P31151	Ø
Fibroblast growth factor 9	P31371	-
Fibroblast growth factor 9	P31371	+		*
Fibroblast growth factor 9	P31371	Ø
RAC-alpha serine/threonine-protein kinase	P31749	-
RAC-alpha serine/threonine-protein kinase	P31749	+	*	*
RAC-alpha serine/threonine-protein kinase	P31749	Ø
RAC-beta serine/threonine-protein kinase	P31751	-
RAC-beta serine/threonine-protein kinase	P31751	+	*	*
RAC-beta serine/threonine-protein kinase	P31751	Ø
Cytokine receptor common subunit gamma	P31785	-
Cytokine receptor common subunit gamma	P31785	+
Cytokine receptor common subunit gamma	P31785	Ø
Heterogeneous nuclear ribonucleoprotein H	P31943	-
Heterogeneous nuclear ribonucleoprotein H	P31943	+
Heterogeneous nuclear ribonucleoprotein H	P31943	Ø
14-3-3 protein beta/alpha	P31946	-
14-3-3 protein beta/alpha	P31946	+
14-3-3 protein beta/alpha	P31946	Ø
14-3-3 protein sigma	P31947	-
14-3-3 protein sigma	P31947	+
14-3-3 protein sigma	P31947	Ø
Neural cell adhesion molecule L1	P32004	-
Neural cell adhesion molecule L1	P32004	+
Neural cell adhesion molecule L1	P32004	Ø
C-C chemokine receptor type 1	P32246	-
C-C chemokine receptor type 1	P32246	+
C-C chemokine receptor type 1	P32246	Ø
Bombesin receptor subtype-3	P32247	-
Bombesin receptor subtype-3	P32247	+
Bombesin receptor subtype-3	P32247	Ø
C-C chemokine receptor type 7	P32248	-
C-C chemokine receptor type 7	P32248	+
C-C chemokine receptor type 7	P32248	Ø
Interferon alpha-8	P32881	-
Interferon alpha-8	P32881	+
Interferon alpha-8	P32881	Ø
Cytokine receptor common subunit beta	P32927	-
Cytokine receptor common subunit beta	P32927	+
Cytokine receptor common subunit beta	P32927	Ø
MHC class II transactivator	P33076	-
MHC class II transactivator	P33076	+
MHC class II transactivator	P33076	Ø
Cadherin-5	P33151	-
Cadherin-5	P33151	+
Cadherin-5	P33151	Ø
Kinesin-1 heavy chain	P33176	-
Kinesin-1 heavy chain	P33176	+
Kinesin-1 heavy chain	P33176	Ø
T-lymphocyte activation antigen CD80	P33681	-
T-lymphocyte activation antigen CD80	P33681	+
T-lymphocyte activation antigen CD80	P33681	Ø
Neurotrophin-4	P34130	-
Neurotrophin-4	P34130	+		*
Neurotrophin-4	P34130	Ø
Heat shock 70 kDa protein 4	P34932	-
Heat shock 70 kDa protein 4	P34932	+
Heat shock 70 kDa protein 4	P34932	Ø
Probetacellulin [Cleaved into: Betacellulin	P35070	-
Probetacellulin [Cleaved into: Betacellulin	P35070	+
Probetacellulin [Cleaved into: Betacellulin	P35070	Ø
Catenin alpha-1	P35221	-
Catenin alpha-1	P35221	+
Catenin alpha-1	P35221	Ø
Catenin beta-1	P35222	-
Catenin beta-1	P35222	+
Catenin beta-1	P35222	Ø
Interleukin-13	P35225	-
Interleukin-13	P35225	+
Interleukin-13	P35225	Ø
Prostaglandin G/H synthase 2	P35354	-
Prostaglandin G/H synthase 2	P35354	+
Prostaglandin G/H synthase 2	P35354	Ø
Nuclear receptor ROR-alpha	P35398	-
Nuclear receptor ROR-alpha	P35398	+
Nuclear receptor ROR-alpha	P35398	Ø
Insulin receptor substrate 1	P35568	-
Insulin receptor substrate 1	P35568	+		*
Insulin receptor substrate 1	P35568	Ø
Myosin-9	P35579	-
Myosin-9	P35579	+
Myosin-9	P35579	Ø
DNA damage-inducible transcript 3 protein	P35638	-
DNA damage-inducible transcript 3 protein	P35638	+
DNA damage-inducible transcript 3 protein	P35638	Ø
Aryl hydrocarbon receptor	P35869	-
Aryl hydrocarbon receptor	P35869	+
Aryl hydrocarbon receptor	P35869	Ø
Keratin, type I cytoskeletal 20	P35900	-
Keratin, type I cytoskeletal 20	P35900	+
Keratin, type I cytoskeletal 20	P35900	Ø
Vascular endothelial growth factor receptor 3	P35916	-
Vascular endothelial growth factor receptor 3	P35916	+
Vascular endothelial growth factor receptor 3	P35916	Ø
Vascular endothelial growth factor receptor 2	P35968	-
Vascular endothelial growth factor receptor 2	P35968	+		*
Vascular endothelial growth factor receptor 2	P35968	Ø
Dual specificity mitogen-activated protein kinase kinase 2	P36507	-
Dual specificity mitogen-activated protein kinase kinase 2	P36507	+
Dual specificity mitogen-activated protein kinase kinase 2	P36507	Ø
Receptor-type tyrosine-protein kinase FLT3	P36888	-
Receptor-type tyrosine-protein kinase FLT3	P36888	+		*
Receptor-type tyrosine-protein kinase FLT3	P36888	Ø
Peroxisome proliferator-activated receptor gamma	P37231	-
Peroxisome proliferator-activated receptor gamma	P37231	+
Peroxisome proliferator-activated receptor gamma	P37231	Ø
Zinc finger E-box-binding homeobox 1	P37275	-
Zinc finger E-box-binding homeobox 1	P37275	+
Zinc finger E-box-binding homeobox 1	P37275	Ø
Breast cancer type 1 susceptibility protein	P38398	-
Breast cancer type 1 susceptibility protein	P38398	+
Breast cancer type 1 susceptibility protein	P38398	Ø
Interferon gamma receptor 2	P38484	-
Interferon gamma receptor 2	P38484	+
Interferon gamma receptor 2	P38484	Ø
Integrin alpha-E	P38570	-
Integrin alpha-E	P38570	+
Integrin alpha-E	P38570	Ø
Stress-70 protein, mitochondrial	P38646	-
Stress-70 protein, mitochondrial	P38646	+
Stress-70 protein, mitochondrial	P38646	Ø
Cyclin-dependent kinase inhibitor 1	P38936	-
Cyclin-dependent kinase inhibitor 1	P38936	+
Cyclin-dependent kinase inhibitor 1	P38936	Ø
Glial cell line-derived neurotrophic factor	P39905	-
Glial cell line-derived neurotrophic factor	P39905	+
Glial cell line-derived neurotrophic factor	P39905	Ø
Adenylyl cyclase-associated protein 2	P40123	-
Adenylyl cyclase-associated protein 2	P40123	+
Adenylyl cyclase-associated protein 2	P40123	Ø
Interleukin-6 receptor subunit beta	P40189	-
Interleukin-6 receptor subunit beta	P40189	+		*
Interleukin-6 receptor subunit beta	P40189	Ø
Platelet glycoprotein V	P40197	-
Platelet glycoprotein V	P40197	+
Platelet glycoprotein V	P40197	Ø
Signal transducer and activator of transcription 3	P40763	-
Signal transducer and activator of transcription 3	P40763	+	*	*
Signal transducer and activator of transcription 3	P40763	Ø
Ubiquitin carboxyl-terminal hydrolase 8	P40818	-
Ubiquitin carboxyl-terminal hydrolase 8	P40818	+
Ubiquitin carboxyl-terminal hydrolase 8	P40818	Ø
Interleukin-15	P40933	-
Interleukin-15	P40933	+
Interleukin-15	P40933	Ø
Leptin	P41159	-
Leptin	P41159	+
Leptin	P41159	Ø
B-cell lymphoma 6 protein	P41182	-
B-cell lymphoma 6 protein	P41182	+
B-cell lymphoma 6 protein	P41182	Ø
Hepatocyte nuclear factor 4-alpha	P41235	-
Hepatocyte nuclear factor 4-alpha	P41235	+
Hepatocyte nuclear factor 4-alpha	P41235	Ø
C-C chemokine receptor type 2	P41597	-
C-C chemokine receptor type 2	P41597	+
C-C chemokine receptor type 2	P41597	Ø
T-lymphocyte activation antigen CD86	P42081	-
T-lymphocyte activation antigen CD86	P42081	+
T-lymphocyte activation antigen CD86	P42081	Ø
Signal transducer and activator of transcription 1-alpha/beta	P42224	-
Signal transducer and activator of transcription 1-alpha/beta	P42224	+
Signal transducer and activator of transcription 1-alpha/beta	P42224	Ø
Signal transducer and activator of transcription 6	P42226	-
Signal transducer and activator of transcription 6	P42226	+
Signal transducer and activator of transcription 6	P42226	Ø
Signal transducer and activator of transcription 5A	P42229	-
Signal transducer and activator of transcription 5A	P42229	+
Signal transducer and activator of transcription 5A	P42229	Ø
Glutamate receptor 1	P42261	-
Glutamate receptor 1	P42261	+
Glutamate receptor 1	P42261	Ø
Glutamate receptor 3	P42263	-
Glutamate receptor 3	P42263	+
Glutamate receptor 3	P42263	Ø
Phosphatidylinositol 4,5-bisphosphate 3-kinase catalytic subunit alpha isoform	P42336	-
Phosphatidylinositol 4,5-bisphosphate 3-kinase catalytic subunit alpha isoform	P42336	+	*	*
Phosphatidylinositol 4,5-bisphosphate 3-kinase catalytic subunit alpha isoform	P42336	Ø
Phosphatidylinositol 4,5-bisphosphate 3-kinase catalytic subunit beta isoform	P42338	-
Phosphatidylinositol 4,5-bisphosphate 3-kinase catalytic subunit beta isoform	P42338	+	*
Phosphatidylinositol 4,5-bisphosphate 3-kinase catalytic subunit beta isoform	P42338	Ø
Serine/threonine-protein kinase mTOR	P42345	-
Serine/threonine-protein kinase mTOR	P42345	+
Serine/threonine-protein kinase mTOR	P42345	Ø
Epidermal growth factor receptor substrate 15	P42566	-
Epidermal growth factor receptor substrate 15	P42566	+
Epidermal growth factor receptor substrate 15	P42566	Ø
Caspase-3	P42574	-
Caspase-3	P42574	+
Caspase-3	P42574	Ø
Megakaryocyte-associated tyrosine-protein kinase	P42679	-
Megakaryocyte-associated tyrosine-protein kinase	P42679	+
Megakaryocyte-associated tyrosine-protein kinase	P42679	Ø
Tyrosine-protein kinase Tec	P42680	-
Tyrosine-protein kinase Tec	P42680	+
Tyrosine-protein kinase Tec	P42680	Ø
Tyrosine-protein kinase ABL2	P42684	-
Tyrosine-protein kinase ABL2	P42684	+
Tyrosine-protein kinase ABL2	P42684	Ø
Interleukin-12 receptor subunit beta-1	P42701	-
Interleukin-12 receptor subunit beta-1	P42701	+
Interleukin-12 receptor subunit beta-1	P42701	Ø
Wiskott-Aldrich syndrome protein	P42768	-
Wiskott-Aldrich syndrome protein	P42768	+
Wiskott-Aldrich syndrome protein	P42768	Ø
Cyclin-dependent kinase inhibitor 2A	P42771	-
Cyclin-dependent kinase inhibitor 2A	P42771	+
Cyclin-dependent kinase inhibitor 2A	P42771	Ø
Netrin receptor DCC	P43146	-
Netrin receptor DCC	P43146	+
Netrin receptor DCC	P43146	Ø
DNA repair protein RAD52 homolog	P43351	-
DNA repair protein RAD52 homolog	P43351	+
DNA repair protein RAD52 homolog	P43351	Ø
Nuclear receptor subfamily 4 group A member 2	P43354	-
Nuclear receptor subfamily 4 group A member 2	P43354	+
Nuclear receptor subfamily 4 group A member 2	P43354	Ø
Tyrosine-protein kinase ZAP-70	P43403	-
Tyrosine-protein kinase ZAP-70	P43403	+
Tyrosine-protein kinase ZAP-70	P43403	Ø
Tyrosine-protein kinase SYK	P43405	-
Tyrosine-protein kinase SYK	P43405	+		*
Tyrosine-protein kinase SYK	P43405	Ø
Transcription factor GATA-4	P43694	-
Transcription factor GATA-4	P43694	+
Transcription factor GATA-4	P43694	Ø
Collagenase 3	P45452	-
Collagenase 3	P45452	+
Collagenase 3	P45452	Ø
Mitogen-activated protein kinase 8	P45983	-
Mitogen-activated protein kinase 8	P45983	+	*
Mitogen-activated protein kinase 8	P45983	Ø
Mitogen-activated protein kinase 9	P45984	-
Mitogen-activated protein kinase 9	P45984	+	*
Mitogen-activated protein kinase 9	P45984	Ø
Proliferation marker protein Ki-67	P46013	-
Proliferation marker protein Ki-67	P46013	+
Proliferation marker protein Ki-67	P46013	Ø
Adapter molecule crk	P46108	-
Adapter molecule crk	P46108	+
Adapter molecule crk	P46108	Ø
Crk-like protein	P46109	-
Crk-like protein	P46109	+
Crk-like protein	P46109	Ø
Neurogenic locus notch homolog protein 1	P46531	-
Neurogenic locus notch homolog protein 1	P46531	+
Neurogenic locus notch homolog protein 1	P46531	Ø
E3 ubiquitin-protein ligase NEDD4	P46934	-
E3 ubiquitin-protein ligase NEDD4	P46934	+
E3 ubiquitin-protein ligase NEDD4	P46934	Ø
Transcriptional coactivator YAP1	P46937	-
Transcriptional coactivator YAP1	P46937	+
Transcriptional coactivator YAP1	P46937	Ø
Rap1 GTPase-activating protein 1	P47736	-
Rap1 GTPase-activating protein 1	P47736	+
Rap1 GTPase-activating protein 1	P47736	Ø
Tumor necrosis factor ligand superfamily member 6	P48023	-
Tumor necrosis factor ligand superfamily member 6	P48023	+
Tumor necrosis factor ligand superfamily member 6	P48023	Ø
Stromal cell-derived factor 1	P48061	-
Stromal cell-derived factor 1	P48061	+
Stromal cell-derived factor 1	P48061	Ø
Leptin receptor	P48357	-
Leptin receptor	P48357	+
Leptin receptor	P48357	Ø
Transcription factor SOX-2	P48431	-
Transcription factor SOX-2	P48431	+
Transcription factor SOX-2	P48431	Ø
Serine/threonine-protein phosphatase 2B catalytic subunit gamma isoform	P48454	-
Serine/threonine-protein phosphatase 2B catalytic subunit gamma isoform	P48454	+
Serine/threonine-protein phosphatase 2B catalytic subunit gamma isoform	P48454	Ø
Interferon alpha/beta receptor 2	P48551	-
Interferon alpha/beta receptor 2	P48551	+
Interferon alpha/beta receptor 2	P48551	Ø
Nuclear receptor-interacting protein 1	P48552	-
Nuclear receptor-interacting protein 1	P48552	+
Nuclear receptor-interacting protein 1	P48552	Ø
Casein kinase I isoform delta	P48730	-
Casein kinase I isoform delta	P48730	+
Casein kinase I isoform delta	P48730	Ø
Phosphatidylinositol 4,5-bisphosphate 3-kinase catalytic subunit gamma isoform	P48736	-
Phosphatidylinositol 4,5-bisphosphate 3-kinase catalytic subunit gamma isoform	P48736	+	*
Phosphatidylinositol 4,5-bisphosphate 3-kinase catalytic subunit gamma isoform	P48736	Ø
Paxillin	P49023	-
Paxillin	P49023	+
Paxillin	P49023	Ø
Casein kinase I isoform epsilon	P49674	-
Casein kinase I isoform epsilon	P49674	+
Casein kinase I isoform epsilon	P49674	Ø
CCAAT/enhancer-binding protein alpha	P49715	-
CCAAT/enhancer-binding protein alpha	P49715	+
CCAAT/enhancer-binding protein alpha	P49715	Ø
Placenta growth factor	P49763	-
Placenta growth factor	P49763	+	*	*
Placenta growth factor	P49763	Ø
Vascular endothelial growth factor B	P49765	-
Vascular endothelial growth factor B	P49765	+	*	*
Vascular endothelial growth factor B	P49765	Ø
Vascular endothelial growth factor C	P49767	-
Vascular endothelial growth factor C	P49767	+	*	*
Vascular endothelial growth factor C	P49767	Ø
Presenilin-1	P49768	-
Presenilin-1	P49768	+
Presenilin-1	P49768	Ø
Fms-related tyrosine kinase 3 ligand	P49771	-
Fms-related tyrosine kinase 3 ligand	P49771	+		*
Fms-related tyrosine kinase 3 ligand	P49771	Ø
Bis	P49789	-
Bis	P49789	+
Bis	P49789	Ø
Presenilin-2	P49810	-
Presenilin-2	P49810	+
Presenilin-2	P49810	Ø
Tuberin	P49815	-
Tuberin	P49815	+
Tuberin	P49815	Ø
Glycogen synthase kinase-3 alpha	P49840	-
Glycogen synthase kinase-3 alpha	P49840	+
Glycogen synthase kinase-3 alpha	P49840	Ø
Glycogen synthase kinase-3 beta	P49841	-
Glycogen synthase kinase-3 beta	P49841	+
Glycogen synthase kinase-3 beta	P49841	Ø
Double-strand break repair protein MRE11	P49959	-
Double-strand break repair protein MRE11	P49959	+
Double-strand break repair protein MRE11	P49959	Ø
Guanine nucleotide-binding protein G	P50148	-
Guanine nucleotide-binding protein G	P50148	+
Guanine nucleotide-binding protein G	P50148	Ø
Matrix metalloproteinase-14	P50281	-
Matrix metalloproteinase-14	P50281	+
Matrix metalloproteinase-14	P50281	Ø
Emerin	P50402	-
Emerin	P50402	+
Emerin	P50402	Ø
Vasodilator-stimulated phosphoprotein	P50552	-
Vasodilator-stimulated phosphoprotein	P50552	+
Vasodilator-stimulated phosphoprotein	P50552	Ø
Achaete-scute homolog 1	P50553	-
Achaete-scute homolog 1	P50553	+
Achaete-scute homolog 1	P50553	Ø
Tumor necrosis factor ligand superfamily member 10	P50591	-
Tumor necrosis factor ligand superfamily member 10	P50591	+
Tumor necrosis factor ligand superfamily member 10	P50591	Ø
Tyrosine-protein kinase Blk	P51451	-
Tyrosine-protein kinase Blk	P51451	+
Tyrosine-protein kinase Blk	P51451	Ø
Matrix metalloproteinase-15	P51511	-
Matrix metalloproteinase-15	P51511	+
Matrix metalloproteinase-15	P51511	Ø
Matrix metalloproteinase-16	P51512	-
Matrix metalloproteinase-16	P51512	+
Matrix metalloproteinase-16	P51512	Ø
Transcription activator BRG1	P51532	-
Transcription activator BRG1	P51532	+
Transcription activator BRG1	P51532	Ø
Host cell factor 1	P51610	-
Host cell factor 1	P51610	+
Host cell factor 1	P51610	Ø
Caveolin-2	P51636	-
Caveolin-2	P51636	+
Caveolin-2	P51636	Ø
C-C chemokine receptor type 3	P51677	-
C-C chemokine receptor type 3	P51677	+
C-C chemokine receptor type 3	P51677	Ø
C-C chemokine receptor type 5	P51681	-
C-C chemokine receptor type 5	P51681	+
C-C chemokine receptor type 5	P51681	Ø
Signal transducer and activator of transcription 5B	P51692	-
Signal transducer and activator of transcription 5B	P51692	+
Signal transducer and activator of transcription 5B	P51692	Ø
Ribosomal protein S6 kinase alpha-3	P51812	-
Ribosomal protein S6 kinase alpha-3	P51812	+
Ribosomal protein S6 kinase alpha-3	P51812	Ø
Tyrosine-protein kinase JAK3	P52333	-
Tyrosine-protein kinase JAK3	P52333	+		*
Tyrosine-protein kinase JAK3	P52333	Ø
Signal transducer and activator of transcription 2	P52630	-
Signal transducer and activator of transcription 2	P52630	+
Signal transducer and activator of transcription 2	P52630	Ø
Guanine nucleotide exchange factor VAV2	P52735	-
Guanine nucleotide exchange factor VAV2	P52735	+
Guanine nucleotide exchange factor VAV2	P52735	Ø
Serine/threonine-protein phosphatase 5	P53041	-
Serine/threonine-protein phosphatase 5	P53041	+
Serine/threonine-protein phosphatase 5	P53041	Ø
Mitogen-activated protein kinase 12	P53778	-
Mitogen-activated protein kinase 12	P53778	+	*
Mitogen-activated protein kinase 12	P53778	Ø
Mitogen-activated protein kinase 10	P53779	-
Mitogen-activated protein kinase 10	P53779	+	*
Mitogen-activated protein kinase 10	P53779	Ø
5'-AMP-activated protein kinase subunit gamma-1	P54619	-
5'-AMP-activated protein kinase subunit gamma-1	P54619	+
5'-AMP-activated protein kinase subunit gamma-1	P54619	Ø
5'-AMP-activated protein kinase catalytic subunit alpha-2	P54646	-
5'-AMP-activated protein kinase catalytic subunit alpha-2	P54646	+
5'-AMP-activated protein kinase catalytic subunit alpha-2	P54646	Ø
Ephrin type-B receptor 3	P54753	-
Ephrin type-B receptor 3	P54753	+
Ephrin type-B receptor 3	P54753	Ø
Ephrin type-B receptor 4	P54760	-
Ephrin type-B receptor 4	P54760	+
Ephrin type-B receptor 4	P54760	Ø
Ephrin type-B receptor 1	P54762	-
Ephrin type-B receptor 1	P54762	+
Ephrin type-B receptor 1	P54762	Ø
Fibroblast growth factor 8	P55075	-
Fibroblast growth factor 8	P55075	+
Fibroblast growth factor 8	P55075	Ø
Nck-associated protein 1-like	P55160	-
Nck-associated protein 1-like	P55160	+
Nck-associated protein 1-like	P55160	Ø
Caspase-7	P55210	-
Caspase-7	P55210	+
Caspase-7	P55210	Ø
Caspase-9	P55211	-
Caspase-9	P55211	+
Caspase-9	P55211	Ø
Cadherin-15	P55291	-
Cadherin-15	P55291	+
Cadherin-15	P55291	Ø
Hepatocyte nuclear factor 3-alpha	P55317	-
Hepatocyte nuclear factor 3-alpha	P55317	+
Hepatocyte nuclear factor 3-alpha	P55317	Ø
GDNF family receptor alpha-1	P56159	-
GDNF family receptor alpha-1	P56159	+
GDNF family receptor alpha-1	P56159	Ø
Histone deacetylase 4	P56524	-
Histone deacetylase 4	P56524	+
Histone deacetylase 4	P56524	Ø
Caveolin-3	P56539	-
Caveolin-3	P56539	+
Caveolin-3	P56539	Ø
Breast cancer anti-estrogen resistance protein 1	P56945	-
Breast cancer anti-estrogen resistance protein 1	P56945	+
Breast cancer anti-estrogen resistance protein 1	P56945	Ø
Phosphatidylinositol 3,4,5-trisphosphate 3-phosphatase and dual-specificity protein phosphatase PTEN	P60484	-
Phosphatidylinositol 3,4,5-trisphosphate 3-phosphatase and dual-specificity protein phosphatase PTEN	P60484	+
Phosphatidylinositol 3,4,5-trisphosphate 3-phosphatase and dual-specificity protein phosphatase PTEN	P60484	Ø
Interleukin-2	P60568	-
Interleukin-2	P60568	+
Interleukin-2	P60568	Ø
Cell division control protein 42 homolog	P60953	-
Cell division control protein 42 homolog	P60953	+	*
Cell division control protein 42 homolog	P60953	Ø
C-X-C chemokine receptor type 4	P61073	-
C-X-C chemokine receptor type 4	P61073	+
C-X-C chemokine receptor type 4	P61073	Ø
Ras-related protein Rap-1b	P61224	-
Ras-related protein Rap-1b	P61224	+
Ras-related protein Rap-1b	P61224	Ø
Transforming protein RhoA	P61586	-
Transforming protein RhoA	P61586	+
Transforming protein RhoA	P61586	Ø
Protein transport protein Sec61 subunit alpha isoform 1	P61619	-
Protein transport protein Sec61 subunit alpha isoform 1	P61619	+
Protein transport protein Sec61 subunit alpha isoform 1	P61619	Ø
Beta-2-microglobulin [Cleaved into: Beta-2-microglobulin form pI 5.3]	P61769	-
Beta-2-microglobulin [Cleaved into: Beta-2-microglobulin form pI 5.3]	P61769	+
Beta-2-microglobulin [Cleaved into: Beta-2-microglobulin form pI 5.3]	P61769	Ø
WD repeat-containing protein 5	P61964	-
WD repeat-containing protein 5	P61964	+
WD repeat-containing protein 5	P61964	Ø
14-3-3 protein gamma	P61981	-
14-3-3 protein gamma	P61981	+
14-3-3 protein gamma	P61981	Ø
Ras-related protein R-Ras2	P62070	-
Ras-related protein R-Ras2	P62070	+		*
Ras-related protein R-Ras2	P62070	Ø
14-3-3 protein epsilon	P62258	-
14-3-3 protein epsilon	P62258	+
14-3-3 protein epsilon	P62258	Ø
ADP-ribosylation factor 6	P62330	-
ADP-ribosylation factor 6	P62330	+
ADP-ribosylation factor 6	P62330	Ø
Serine/threonine-protein phosphatase 2A catalytic subunit beta isoform	P62714	-	*	*
Serine/threonine-protein phosphatase 2A catalytic subunit beta isoform	P62714	+
Serine/threonine-protein phosphatase 2A catalytic subunit beta isoform	P62714	Ø
Rho-related GTP-binding protein RhoB	P62745	-
Rho-related GTP-binding protein RhoB	P62745	+
Rho-related GTP-binding protein RhoB	P62745	Ø
40S ribosomal protein S6	P62753	-
40S ribosomal protein S6	P62753	+
40S ribosomal protein S6	P62753	Ø
Histone H4	P62805	-
Histone H4	P62805	+
Histone H4	P62805	Ø
Ras-related protein Rap-1A	P62834	-
Ras-related protein Rap-1A	P62834	+
Ras-related protein Rap-1A	P62834	Ø
Guanine nucleotide-binding protein G	P62873	-
Guanine nucleotide-binding protein G	P62873	+	*
Guanine nucleotide-binding protein G	P62873	Ø
E3 ubiquitin-protein ligase RBX1	P62877	-
E3 ubiquitin-protein ligase RBX1	P62877	+
E3 ubiquitin-protein ligase RBX1	P62877	Ø
Ubiquitin-40S ribosomal protein S27a	P62979	-
Ubiquitin-40S ribosomal protein S27a	P62979	+
Ubiquitin-40S ribosomal protein S27a	P62979	Ø
Ubiquitin-60S ribosomal protein L40	P62987	-
Ubiquitin-60S ribosomal protein L40	P62987	+
Ubiquitin-60S ribosomal protein L40	P62987	Ø
Growth factor receptor-bound protein 2	P62993	-
Growth factor receptor-bound protein 2	P62993	+	*	*
Growth factor receptor-bound protein 2	P62993	Ø
Ras-related C3 botulinum toxin substrate 1	P63000	-
Ras-related C3 botulinum toxin substrate 1	P63000	+	*	*
Ras-related C3 botulinum toxin substrate 1	P63000	Ø
Guanine nucleotide-binding protein G	P63092	-
Guanine nucleotide-binding protein G	P63092	+
Guanine nucleotide-binding protein G	P63092	Ø
Guanine nucleotide-binding protein G	P63096	-
Guanine nucleotide-binding protein G	P63096	+
Guanine nucleotide-binding protein G	P63096	Ø
Calcineurin subunit B type 1	P63098	-
Calcineurin subunit B type 1	P63098	+
Calcineurin subunit B type 1	P63098	Ø
14-3-3 protein zeta/delta	P63104	-
14-3-3 protein zeta/delta	P63104	+
14-3-3 protein zeta/delta	P63104	Ø
Serine/threonine-protein phosphatase 2A 55 kDa regulatory subunit B alpha isoform	P63151	-
Serine/threonine-protein phosphatase 2A 55 kDa regulatory subunit B alpha isoform	P63151	+
Serine/threonine-protein phosphatase 2A 55 kDa regulatory subunit B alpha isoform	P63151	Ø
Small ubiquitin-related modifier 1	P63165	-
Small ubiquitin-related modifier 1	P63165	+
Small ubiquitin-related modifier 1	P63165	Ø
S-phase kinase-associated protein 1	P63208	-
S-phase kinase-associated protein 1	P63208	+
S-phase kinase-associated protein 1	P63208	Ø
Receptor of activated protein C kinase 1	P63244	-
Receptor of activated protein C kinase 1	P63244	+
Receptor of activated protein C kinase 1	P63244	Ø
SUMO-conjugating enzyme UBC9	P63279	-
SUMO-conjugating enzyme UBC9	P63279	+
SUMO-conjugating enzyme UBC9	P63279	Ø
Serine/threonine-protein phosphatase 2A catalytic subunit alpha isoform	P67775	-	*	*
Serine/threonine-protein phosphatase 2A catalytic subunit alpha isoform	P67775	+
Serine/threonine-protein phosphatase 2A catalytic subunit alpha isoform	P67775	Ø
Nuclease-sensitive element-binding protein 1	P67809	-
Nuclease-sensitive element-binding protein 1	P67809	+
Nuclease-sensitive element-binding protein 1	P67809	Ø
Casein kinase II subunit beta	P67870	-
Casein kinase II subunit beta	P67870	+
Casein kinase II subunit beta	P67870	Ø
Tubulin alpha-4A chain	P68366	-
Tubulin alpha-4A chain	P68366	+
Tubulin alpha-4A chain	P68366	Ø
Casein kinase II subunit alpha	P68400	-
Casein kinase II subunit alpha	P68400	+
Casein kinase II subunit alpha	P68400	Ø
Histone H3.1	P68431	-
Histone H3.1	P68431	+
Histone H3.1	P68431	Ø
Disks large homolog 4	P78352	-
Disks large homolog 4	P78352	+
Disks large homolog 4	P78352	Ø
DNA-dependent protein kinase catalytic subunit	P78527	-
DNA-dependent protein kinase catalytic subunit	P78527	+
DNA-dependent protein kinase catalytic subunit	P78527	Ø
Disintegrin and metalloproteinase domain-containing protein 17	P78536	-
Disintegrin and metalloproteinase domain-containing protein 17	P78536	+
Disintegrin and metalloproteinase domain-containing protein 17	P78536	Ø
ETS-related transcription factor Elf-3	P78545	-
ETS-related transcription factor Elf-3	P78545	+
ETS-related transcription factor Elf-3	P78545	Ø
Interleukin-13 receptor subunit alpha-1	P78552	-
Interleukin-13 receptor subunit alpha-1	P78552	+
Interleukin-13 receptor subunit alpha-1	P78552	Ø
Mothers against decapentaplegic homolog 3	P84022	-
Mothers against decapentaplegic homolog 3	P84022	+
Mothers against decapentaplegic homolog 3	P84022	Ø
Histone H3.3	P84243	-
Histone H3.3	P84243	+
Histone H3.3	P84243	Ø
SHC-transforming protein 2	P98077	-
SHC-transforming protein 2	P98077	+
SHC-transforming protein 2	P98077	Ø
E3 ubiquitin-protein ligase XIAP	P98170	-
E3 ubiquitin-protein ligase XIAP	P98170	+
E3 ubiquitin-protein ligase XIAP	P98170	Ø
Forkhead box protein O4	P98177	-
Forkhead box protein O4	P98177	+
Forkhead box protein O4	P98177	Ø
Serine/threonine-protein phosphatase 2A 55 kDa regulatory subunit B beta isoform	Q00005	-
Serine/threonine-protein phosphatase 2A 55 kDa regulatory subunit B beta isoform	Q00005	+
Serine/threonine-protein phosphatase 2A 55 kDa regulatory subunit B beta isoform	Q00005	Ø
Phosphate carrier protein, mitochondrial	Q00325	-
Phosphate carrier protein, mitochondrial	Q00325	+
Phosphate carrier protein, mitochondrial	Q00325	Ø
Cyclin-dependent-like kinase 5	Q00535	-
Cyclin-dependent-like kinase 5	Q00535	+
Cyclin-dependent-like kinase 5	Q00535	Ø
Clathrin heavy chain 1	Q00610	-
Clathrin heavy chain 1	Q00610	+
Clathrin heavy chain 1	Q00610	Ø
Heat shock factor protein 1	Q00613	-
Heat shock factor protein 1	Q00613	+
Heat shock factor protein 1	Q00613	Ø
Nuclear factor NF-kappa-B p100 subunit	Q00653	-
Nuclear factor NF-kappa-B p100 subunit	Q00653	+
Nuclear factor NF-kappa-B p100 subunit	Q00653	Ø
1-phosphatidylinositol 4,5-bisphosphate phosphodiesterase beta-2	Q00722	-
1-phosphatidylinositol 4,5-bisphosphate phosphodiesterase beta-2	Q00722	+
1-phosphatidylinositol 4,5-bisphosphate phosphodiesterase beta-2	Q00722	Ø
E3 ubiquitin-protein ligase Mdm2	Q00987	-
E3 ubiquitin-protein ligase Mdm2	Q00987	+
E3 ubiquitin-protein ligase Mdm2	Q00987	Ø
Transcription factor E2F1	Q01094	-
Transcription factor E2F1	Q01094	+
Transcription factor E2F1	Q01094	Ø
Interleukin-9 receptor	Q01113	-
Interleukin-9 receptor	Q01113	+
Interleukin-9 receptor	Q01113	Ø
Runt-related transcription factor 1	Q01196	-
Runt-related transcription factor 1	Q01196	+
Runt-related transcription factor 1	Q01196	Ø
Interleukin-5 receptor subunit alpha	Q01344	-
Interleukin-5 receptor subunit alpha	Q01344	+
Interleukin-5 receptor subunit alpha	Q01344	Ø
Adenylyl cyclase-associated protein 1	Q01518	-
Adenylyl cyclase-associated protein 1	Q01518	+
Adenylyl cyclase-associated protein 1	Q01518	Ø
DNA repair protein complementing XP-C cells	Q01831	-
DNA repair protein complementing XP-C cells	Q01831	+
DNA repair protein complementing XP-C cells	Q01831	Ø
POU domain, class 5, transcription factor 1	Q01860	-
POU domain, class 5, transcription factor 1	Q01860	+
POU domain, class 5, transcription factor 1	Q01860	Ø
1-phosphatidylinositol 4,5-bisphosphate phosphodiesterase beta-3	Q01970	-
1-phosphatidylinositol 4,5-bisphosphate phosphodiesterase beta-3	Q01970	+
1-phosphatidylinositol 4,5-bisphosphate phosphodiesterase beta-3	Q01970	Ø
Protein kinase C epsilon type	Q02156	-
Protein kinase C epsilon type	Q02156	+
Protein kinase C epsilon type	Q02156	Ø
Pro-neuregulin-1, membrane-bound isoform	Q02297	-
Pro-neuregulin-1, membrane-bound isoform	Q02297	+
Pro-neuregulin-1, membrane-bound isoform	Q02297	Ø
Dual specificity mitogen-activated protein kinase kinase 1	Q02750	-
Dual specificity mitogen-activated protein kinase kinase 1	Q02750	+
Dual specificity mitogen-activated protein kinase kinase 1	Q02750	Ø
Angiopoietin-1 receptor	Q02763	-
Angiopoietin-1 receptor	Q02763	+
Angiopoietin-1 receptor	Q02763	Ø
Cyclic AMP-responsive element-binding protein 5	Q02930	-
Cyclic AMP-responsive element-binding protein 5	Q02930	+
Cyclic AMP-responsive element-binding protein 5	Q02930	Ø
Guanine nucleotide-binding protein subunit alpha-12	Q03113	-
Guanine nucleotide-binding protein subunit alpha-12	Q03113	+
Guanine nucleotide-binding protein subunit alpha-12	Q03113	Ø
Caveolin-1	Q03135	-
Caveolin-1	Q03135	+
Caveolin-1	Q03135	Ø
Urokinase plasminogen activator surface receptor	Q03405	-
Urokinase plasminogen activator surface receptor	Q03405	+
Urokinase plasminogen activator surface receptor	Q03405	Ø
Antigen peptide transporter 1	Q03518	-
Antigen peptide transporter 1	Q03518	+
Antigen peptide transporter 1	Q03518	Ø
Antigen peptide transporter 2	Q03519	-
Antigen peptide transporter 2	Q03519	+
Antigen peptide transporter 2	Q03519	Ø
Transcription factor p65	Q04206	-
Transcription factor p65	Q04206	+
Transcription factor p65	Q04206	Ø
Proto-oncogene c-Rel	Q04864	-
Proto-oncogene c-Rel	Q04864	+
Proto-oncogene c-Rel	Q04864	Ø
14-3-3 protein eta	Q04917	-
14-3-3 protein eta	Q04917	+
14-3-3 protein eta	Q04917	Ø
Tyrosine-protein phosphatase non-receptor type 12	Q05209	-
Tyrosine-protein phosphatase non-receptor type 12	Q05209	+
Tyrosine-protein phosphatase non-receptor type 12	Q05209	Ø
Focal adhesion kinase 1	Q05397	-
Focal adhesion kinase 1	Q05397	+	*	*
Focal adhesion kinase 1	Q05397	Ø
Protein kinase C zeta type	Q05513	-
Protein kinase C zeta type	Q05513	+
Protein kinase C zeta type	Q05513	Ø
Protein kinase C delta type	Q05655	-
Protein kinase C delta type	Q05655	+
Protein kinase C delta type	Q05655	Ø
Tyrosine-protein phosphatase non-receptor type 11	Q06124	-
Tyrosine-protein phosphatase non-receptor type 11	Q06124	+		*
Tyrosine-protein phosphatase non-receptor type 11	Q06124	Ø
Tyrosine-protein kinase BTK	Q06187	-
Tyrosine-protein kinase BTK	Q06187	+
Tyrosine-protein kinase BTK	Q06187	Ø
Recombining binding protein suppressor of hairless	Q06330	-
Recombining binding protein suppressor of hairless	Q06330	+
Recombining binding protein suppressor of hairless	Q06330	Ø
Myocyte-specific enhancer factor 2C	Q06413	-
Myocyte-specific enhancer factor 2C	Q06413	+
Myocyte-specific enhancer factor 2C	Q06413	Ø
Peroxiredoxin-1	Q06830	-
Peroxiredoxin-1	Q06830	+
Peroxiredoxin-1	Q06830	Ø
Apoptosis regulator BAX	Q07812	-
Apoptosis regulator BAX	Q07812	+
Apoptosis regulator BAX	Q07812	Ø
Peroxisome proliferator-activated receptor alpha	Q07869	-
Peroxisome proliferator-activated receptor alpha	Q07869	+
Peroxisome proliferator-activated receptor alpha	Q07869	Ø
Son of sevenless homolog 1	Q07889	-
Son of sevenless homolog 1	Q07889	+		*
Son of sevenless homolog 1	Q07889	Ø
Son of sevenless homolog 2	Q07890	-
Son of sevenless homolog 2	Q07890	+
Son of sevenless homolog 2	Q07890	Ø
Activated CDC42 kinase 1	Q07912	-
Activated CDC42 kinase 1	Q07912	+
Activated CDC42 kinase 1	Q07912	Ø
Serine/threonine-protein phosphatase 2B catalytic subunit alpha isoform	Q08209	-
Serine/threonine-protein phosphatase 2B catalytic subunit alpha isoform	Q08209	+
Serine/threonine-protein phosphatase 2B catalytic subunit alpha isoform	Q08209	Ø
Interleukin-10 receptor subunit beta	Q08334	-
Interleukin-10 receptor subunit beta	Q08334	+
Interleukin-10 receptor subunit beta	Q08334	Ø
cAMP-specific 3',5'-cyclic phosphodiesterase 4D	Q08499	-
cAMP-specific 3',5'-cyclic phosphodiesterase 4D	Q08499	+
cAMP-specific 3',5'-cyclic phosphodiesterase 4D	Q08499	Ø
Peptidyl-prolyl cis-trans isomerase D	Q08752	-
Peptidyl-prolyl cis-trans isomerase D	Q08752	+
Peptidyl-prolyl cis-trans isomerase D	Q08752	Ø
Tyrosine-protein kinase ITK/TSK	Q08881	-
Tyrosine-protein kinase ITK/TSK	Q08881	+
Tyrosine-protein kinase ITK/TSK	Q08881	Ø
Histone-binding protein RBBP4	Q09028	-
Histone-binding protein RBBP4	Q09028	+
Histone-binding protein RBBP4	Q09028	Ø
Histone acetyltransferase p300	Q09472	-
Histone acetyltransferase p300	Q09472	+
Histone acetyltransferase p300	Q09472	Ø
[truncated: 807 more rows]

## Sheet: Supplementary Table 6
Supplementary Table 6: Drugs tested for co-treatment interference. Predicted values show * when the TSignal difference p-values were <0.1, and ** for p-values were <0.05.
Disease type	DrugBank	Drug Name	Indications	Predicted for brigatinib	Predicted for alectinib
Blood and lymphatic system disorders	DB00012	Darbepoetin alfa	ANEMIA
	DB00016	Erythropoietin	ANEMIA
	DB00115	Cyanocobalamin	ANEMIA
	DB00158	Folic Acid	ANEMIA
	DB00200	Hydroxocobalamin	ANEMIA
	DB00480	Lenalidomide	ANEMIA	*
	DB00893	Iron Dextran	ANEMIA
	DB00984	Nandrolone phenpropionate	ANEMIA
	DB01592	Iron	ANEMIA
	DB08804	Nandrolone decanoate	ANEMIA
	DB08826	Deferiprone	ANEMIA
	DB08894	Peginesatide	ANEMIA
	DB08917	Ferric Carboxymaltose	ANEMIA
	DB00019	Pegfilgrastim	NEUTROPENIA
	DB00099	Filgrastim	NEUTROPENIA
	DB00001	Lepirudin	THROMBOCYTOPENIA
	DB00038	Oprelvekin	THROMBOCYTOPENIA
	DB00261	Anagrelide	THROMBOCYTOPENIA
	DB00278	Argatroban	THROMBOCYTOPENIA
	DB06210	Eltrombopag	THROMBOCYTOPENIA
Cardiac/vascular disorders	DB00243	Ranolazine	ANGINA PECTORIS
	DB00727	Nitroglycerin	ANGINA PECTORIS
	DB00883	Isosorbide Dinitrate	ANGINA PECTORIS
	DB00975	Dipyridamole	ANGINA PECTORIS
	DB01074	Perhexiline	ANGINA PECTORIS
	DB01612	Amyl Nitrite	ANGINA PECTORIS
	DB01613	Erythrityl Tetranitrate	ANGINA PECTORIS
	DB01580	Oxprenolol	ANGINA PECTORIS, ANXIETY, ARRHYTHMIA, HYPERTENSION
	DB00866	Alprenolol	ANGINA PECTORIS, ARRHYTHMIA, HYPERTENSION
	DB01203	Nadolol	ANGINA PECTORIS, ARRHYTHMIA, HYPERTENSION
	DB00661	Verapamil	ANGINA PECTORIS, HEADACHE, HYPERTENSION
	DB01076	Atorvastatin	ANGINA PECTORIS, HYPERCHOLESTEROLEMIA, HYPERTRIGLYCERIDEMIA, MYOCARDIAL INFARCTION, STROKE
	DB00335	Atenolol	ANGINA PECTORIS, HYPERTENSION
	DB00381	Amlodipine	ANGINA PECTORIS, HYPERTENSION
	DB00528	Lercanidipine	ANGINA PECTORIS, HYPERTENSION
	DB00598	Labetalol	ANGINA PECTORIS, HYPERTENSION
	DB00622	Nicardipine	ANGINA PECTORIS, HYPERTENSION
	DB01115	Nifedipine	ANGINA PECTORIS, HYPERTENSION
	DB01244	Bepridil	ANGINA PECTORIS, HYPERTENSION
	DB01295	Bevantolol	ANGINA PECTORIS, HYPERTENSION
	DB06712	Nilvadipine	ANGINA PECTORIS, HYPERTENSION
	DB00612	Bisoprolol	ANGINA PECTORIS, HYPERTENSION, MYOCARDIAL INFARCTION
	DB01020	Isosorbide Mononitrate	ANGINA PECTORIS, HYPERTENSION, MYOCARDIAL INFARCTION
	DB00264	Metoprolol	ANGINA PECTORIS, HYPERTENSION, MYOCARDIAL INFARCTION, TACHYCARDIA
	DB08813	Nadroparin	ANGINA PECTORIS, MYOCARDIAL INFARCTION
	DB00006	Bivalirudin	ANGINA PECTORIS, MYOCARDIAL INFARCTION, THROMBOCYTOPENIA, THROMBOSIS
	DB00390	Digoxin	ARRHYTHMIA
	DB00489	Sotalol	ARRHYTHMIA
	DB00680	Moricizine	ARRHYTHMIA
	DB00908	Quinidine	ARRHYTHMIA
	DB01078	Deslanoside	ARRHYTHMIA
	DB01092	Ouabain	ARRHYTHMIA
	DB01297	Practolol	ARRHYTHMIA	*
	DB01396	Digitoxin	ARRHYTHMIA
	DB01429	Aprindine	ARRHYTHMIA
	DB00187	Esmolol	ARRHYTHMIA, TACHYCARDIA	*
	DB00192	Indecainide	ARRHYTHMIA, TACHYCARDIA
	DB00280	Disopyramide	ARRHYTHMIA, TACHYCARDIA
	DB01056	Tocainide	ARRHYTHMIA, TACHYCARDIA
	DB01182	Propafenone	ARRHYTHMIA, TACHYCARDIA
	DB01195	Flecainide	ARRHYTHMIA, TACHYCARDIA
	DB01228	Encainide	ARRHYTHMIA, TACHYCARDIA
	DB00227	Lovastatin	ATHEROSCLEROSIS, HYPERCHOLESTEROLEMIA
	DB01095	Fluvastatin	ATHEROSCLEROSIS, HYPERCHOLESTEROLEMIA
	DB06209	Prasugrel	ATHEROSCLEROSIS, THROMBOSIS	*
	DB00945	Aspirin	CVD PREVENTION
	DB00232	Methyclothiazide	EDEMA, HYPERTENSION
	DB00562	Benzthiazide	EDEMA, HYPERTENSION
	DB00606	Cyclothiazide	EDEMA, HYPERTENSION
	DB00695	Furosemide	EDEMA, HYPERTENSION
	DB00774	Hydroflumethiazide	EDEMA, HYPERTENSION
	DB00808	Indapamide	EDEMA, HYPERTENSION
	DB00880	Chlorothiazide	EDEMA, HYPERTENSION
	DB00903	Etacrynic acid	EDEMA, HYPERTENSION
	DB00999	Hydrochlorothiazide	EDEMA, HYPERTENSION
	DB01021	Trichlormethiazide	EDEMA, HYPERTENSION
	DB01324	Polythiazide	EDEMA, HYPERTENSION
	DB00214	Torasemide	EDEMA, HYPERTENSION, TACHYCARDIA
	DB08807	Bopindolol	EDEMA, HYPERTENSION, TACHYCARDIA
	DB00373	Timolol	GLAUCOMA, HYPERTENSION
	DB00575	Clonidine	GLAUCOMA, HYPERTENSION, PAIN
	DB08808	Bupranolol	GLAUCOMA, HYPERTENSION, TACHYCARDIA
	DB00175	Pravastatin	HYPERCHOLESTEROLEMIA
	DB00375	Colestipol	HYPERCHOLESTEROLEMIA
	DB00439	Cerivastatin	HYPERCHOLESTEROLEMIA
	DB00509	Dextrothyroxine	HYPERCHOLESTEROLEMIA
	DB00641	Simvastatin	HYPERCHOLESTEROLEMIA
	DB01094	Hesperetin	HYPERCHOLESTEROLEMIA
	DB01586	Ursodeoxycholic acid	HYPERCHOLESTEROLEMIA
	DB01599	Probucol	HYPERCHOLESTEROLEMIA
	DB05528	Mipomersen	HYPERCHOLESTEROLEMIA
	DB08827	Lomitapide	HYPERCHOLESTEROLEMIA
	DB00636	Clofibrate	HYPERCHOLESTEROLEMIA, HYPERTRIGLYCERIDEMIA
	DB01039	Fenofibrate	HYPERCHOLESTEROLEMIA, HYPERTRIGLYCERIDEMIA
	DB01098	Rosuvastatin	HYPERCHOLESTEROLEMIA, HYPERTRIGLYCERIDEMIA
	DB01432	Cholestyramine	HYPERCHOLESTEROLEMIA, PRURITUS
	DB00177	Valsartan	HYPERTENSION	*	*
	DB00195	Betaxolol	HYPERTENSION
	DB00206	Reserpine	HYPERTENSION
	DB00212	Remikiren	HYPERTENSION
	DB00217	Bethanidine	HYPERTENSION
	DB00226	Guanadrel	HYPERTENSION
	DB00270	Isradipine	HYPERTENSION
	DB00275	Olmesartan	HYPERTENSION	*	*
	DB00310	Chlorthalidone	HYPERTENSION
	DB00325	Nitroprusside	HYPERTENSION
	DB00343	Diltiazem	HYPERTENSION
	DB00350	Minoxidil	HYPERTENSION
	DB00401	Nisoldipine	HYPERTENSION
	DB00457	Prazosin	HYPERTENSION
	DB00492	Fosinopril	HYPERTENSION
	DB00519	Trandolapril	HYPERTENSION
	DB00524	Metolazone	HYPERTENSION
	DB00542	Benazepril	HYPERTENSION
	DB00584	Enalapril	HYPERTENSION
	DB00590	Doxazosin	HYPERTENSION
	DB00594	Amiloride	HYPERTENSION
	DB00629	Guanabenz	HYPERTENSION
	DB00657	Mecamylamine	HYPERTENSION
	DB00691	Moexipril	HYPERTENSION
	DB00692	Phentolamine	HYPERTENSION
	DB00785	Cryptenamine	HYPERTENSION
	DB00790	Perindopril	HYPERTENSION
	DB00796	Candesartan cilexetil	HYPERTENSION	*	*
	DB00800	Fenoldopam	HYPERTENSION
	DB00876	Eprosartan	HYPERTENSION	*	*
	DB00881	Quinapril	HYPERTENSION
	DB00925	Phenoxybenzamine	HYPERTENSION
	DB00960	Pindolol	HYPERTENSION
	DB00966	Telmisartan	HYPERTENSION	*
	DB00968	Methyldopa	HYPERTENSION
	DB01018	Guanfacine	HYPERTENSION
	DB01023	Felodipine	HYPERTENSION
	DB01029	Irbesartan	HYPERTENSION
	DB01054	Nitrendipine	HYPERTENSION
	DB01089	Deserpidine	HYPERTENSION
	DB01090	Pentolinium	HYPERTENSION		*
	DB01116	Trimethaphan	HYPERTENSION
	DB01119	Diazoxide	HYPERTENSION
	DB01162	Terazosin	HYPERTENSION
	DB01170	Guanethidine	HYPERTENSION
	DB01180	Rescinnamine	HYPERTENSION
	DB01193	Acebutolol	HYPERTENSION
	DB01197	Captopril	HYPERTENSION
	DB01240	Epoprostenol	HYPERTENSION
	DB01275	Hydralazine	HYPERTENSION
	DB01325	Quinethazone	HYPERTENSION
	DB01340	Cilazapril	HYPERTENSION
	DB01348	Spirapril	HYPERTENSION
	DB01349	Tasosartan	HYPERTENSION	*	*
	DB01359	Penbutolol	HYPERTENSION
	DB01626	Pargyline	HYPERTENSION
	DB04840	Debrisoquin	HYPERTENSION
	DB04920	Clevidipine	HYPERTENSION
	DB06267	Udenafil	HYPERTENSION
	DB06268	Sitaxentan	HYPERTENSION
	DB08822	Azilsartan medoxomil	HYPERTENSION	*	*
	DB00421	Spironolactone	HYPERTENSION, HYPOKALEMIA
	DB00178	Ramipril	HYPERTENSION, MYOCARDIAL INFARCTION
	DB00678	Losartan	HYPERTENSION, MYOCARDIAL INFARCTION	*	*
	DB00722	Lisinopril	HYPERTENSION, MYOCARDIAL INFARCTION
	DB00015	Reteplase	MYOCARDIAL INFARCTION
	DB00029	Anistreplase	MYOCARDIAL INFARCTION
	DB00031	Tenecteplase	MYOCARDIAL INFARCTION
	DB00063	Eptifibatide	MYOCARDIAL INFARCTION
	DB00569	Fondaparinux	MYOCARDIAL INFARCTION
	DB01109	Heparin	MYOCARDIAL INFARCTION
	DB01418	Acenocoumarol	MYOCARDIAL INFARCTION
	DB01452	Heroin	MYOCARDIAL INFARCTION, PAIN
	DB00009	Alteplase	MYOCARDIAL INFARCTION, STROKE
	DB08814	Triflusal	MYOCARDIAL INFARCTION, STROKE
	DB00086	Streptokinase	MYOCARDIAL INFARCTION, THROMBOSIS
	DB01207	Ridogrel	MYOCARDIAL INFARCTION, THROMBOSIS
	DB01225	Enoxaparin	MYOCARDIAL INFARCTION, THROMBOSIS
	DB00208	Ticlopidine	STROKE	*
	DB06695	Dabigatran etexilate	STROKE
	DB06228	Rivaroxaban	STROKE, THROMBOSIS
	DB06605	Apixaban	STROKE, THROMBOSIS
	DB00379	Mexiletine	TACHYCARDIA
	DB00388	Phenylephrine	TACHYCARDIA
	DB00640	Adenosine	TACHYCARDIA
	DB01118	Amiodarone	TACHYCARDIA
	DB01158	Bretylium	TACHYCARDIA
	DB00013	Urokinase	THROMBOSIS
	DB00682	Warfarin	THROMBOSIS
	DB01125	Anisindione	THROMBOSIS
	DB06271	Sulodexide	THROMBOSIS
	DB06779	Dalteparin	THROMBOSIS
	DB06822	Tinzaparin	THROMBOSIS
	DB08816	Ticagrelor	THROMBOSIS	*
Corticosteroids (added according to Dr. Carcereny advice)	DB00769	Fluocinonide	Corticosteroids
	DB00846	Prednicarbate	Corticosteroids
	DB09095	Difluocortolone	Corticosteroids
	DB13158	Clobetasone	Corticosteroids
	DB00687	Clobetasol propionate	Corticosteroids - ADRENOGENITAL SYNDROME, INSUFFICIENCY ADRENOCORTICAL, DISEASE ADDISON'S
	DB00396	Rimexolone	Corticosteroids - DEFICIENCY PROGESTERONE, ENDOMETRIAL NEOPLAMS, UTERINE LEIOMYOMA, HYPERPLASIA ENDOMETRIAL, AMENORRHEA, INFERTILITY FEMALE
	DB01130	Prednisolone	Corticosteroids - DERMATITIS, DERMATOSES
	DB01047	Flurandrenolide	Corticosteroids - DERMATITIS, INFLAMMATION
	DB00663	Clocortolone	Corticosteroids - DERMATITIS, PSORIASIS, DERMATITIS ATOPIC
	DB00838	Fludrocortisone	Corticosteroids - DERMATOSES
	DB00896	Hydrocortamate	Corticosteroids - DERMATOSES
	DB01013	Flumethasone	Corticosteroids - DERMATOSES, SCALP DERMATOSES
	DB00253	Progesterone	Corticosteroids - EPISCLERITIS, CONJUNCTIVITIS
	DB00860	Fluorometholone	Corticosteroids - HEPATITIS, LUPUS ERYTHEMATOSUS SYSTEMIC
	DB00324	Medrysone	Corticosteroids - INFLAMMATION
Eye disorders	DB00819	Acetazolamide	EDEMA, GLAUCOMA
	DB00287	Travoprost	GLAUCOMA
	DB00411	Carbachol	GLAUCOMA
	DB00449	Dipivefrin	GLAUCOMA
	DB00484	Brimonidine	GLAUCOMA
	DB00521	Carteolol	GLAUCOMA
	DB00654	Latanoprost	GLAUCOMA
	DB00677	Isoflurophate	GLAUCOMA
	DB00703	Methazolamide	GLAUCOMA
	DB00869	Dorzolamide	GLAUCOMA
	DB00905	Bimatoprost	GLAUCOMA
	DB00944	Demecarium	GLAUCOMA
	DB00964	Apraclonidine	GLAUCOMA
	DB00981	Physostigmine	GLAUCOMA
	DB01057	Echothiophate	GLAUCOMA
	DB01144	Diclofenamide	GLAUCOMA
	DB01194	Brinzolamide	GLAUCOMA
	DB01210	Levobunolol	GLAUCOMA
	DB01214	Metipranolol	GLAUCOMA
	DB08819	Tafluprost	GLAUCOMA
	DB01085	Pilocarpine	GLAUCOMA, XEROSTOMIA
Gastrointestinal disorders	DB00581	Lactulose	CONSTIPATION
	DB01046	Lubiprostone	CONSTIPATION
	DB01079	Tegaserod	CONSTIPATION
	DB04824	Phenolphthalein	CONSTIPATION
	DB06800	Methylnaltrexone	CONSTIPATION
	DB08890	Linaclotide	CONSTIPATION
	DB01377	Magnesium oxide	CONSTIPATION, DYSPEPSIA, GASTROESOPHAGEAL REFLUX DISEASE
	DB00446	Chloramphenicol	DIARRHEA
	DB00836	Loperamide	DIARRHEA
	DB01081	Diphenoxylate	DIARRHEA
	DB01390	Sodium bicarbonate	DIARRHEA
	DB01501	Difenoxin	DIARRHEA
	DB01574	Attapulgite	DIARRHEA
	DB01575	Kaolin	DIARRHEA
	DB04894	Vapreotide	DIARRHEA
	DB04941	Crofelemer	DIARRHEA
	DB01294	Bismuth Subsalicylate	DIARRHEA, DYSPEPSIA, GASTROESOPHAGEAL REFLUX DISEASE, NAUSEA
	DB01625	Isopropamide	DIARRHEA, PEPTIC ULCER
	DB01370	Aluminium	DYSPEPSIA
	DB06723	Aluminum hydroxide	DYSPEPSIA, GASTROESOPHAGEAL REFLUX DISEASE
	DB08810	Cinitapride	DYSPEPSIA, GASTROESOPHAGEAL REFLUX DISEASE
	DB01184	Domperidone	DYSPEPSIA, GASTROESOPHAGEAL REFLUX DISEASE, PAIN
	DB00863	Ranitidine	DYSPEPSIA, GASTROESOPHAGEAL REFLUX DISEASE, PEPTIC ULCER
	DB00338	Omeprazole	GASTROESOPHAGEAL REFLUX DISEASE
	DB00604	Cisapride	GASTROESOPHAGEAL REFLUX DISEASE
	DB01233	Metoclopramide	GASTROESOPHAGEAL REFLUX DISEASE
	DB06724	Calcium Carbonate	GASTROESOPHAGEAL REFLUX DISEASE
	DB00213	Pantoprazole	GASTROESOPHAGEAL_REFLUX_DISEASE
	DB00501	Cimetidine	GASTROESOPHAGEAL REFLUX DISEASE, PEPTIC ULCER
	DB00585	Nizatidine	GASTROESOPHAGEAL REFLUX DISEASE, PEPTIC ULCER
	DB00736	Esomeprazole	GASTROESOPHAGEAL REFLUX DISEASE, PEPTIC ULCER
	DB00927	Famotidine	GASTROESOPHAGEAL REFLUX DISEASE, PEPTIC ULCER
	DB01129	Rabeprazole	GASTROESOPHAGEAL REFLUX DISEASE, PEPTIC ULCER
	DB05265	Ecabet	GASTROESOPHAGEAL REFLUX DISEASE, PEPTIC ULCER
	DB00354	Buclizine	NAUSEA	*
	DB00502	Haloperidol	NAUSEA
	DB00462	Methylscopolamine bromide	NAUSEA, PEPTIC ULCER
	DB00085	Pancrelipase	PANCREATITIS
	DB00940	Methantheline	PANCREATITIS, PEPTIC ULCER	*
	DB00424	Hyoscyamine	PANCREATITIS, PEPTIC ULCER, RHINITIS
	DB00383	Oxyphencyclimine	PEPTIC ULCER
	DB00517	Anisotropine Methylbromide	PEPTIC ULCER
	DB00670	Pirenzepine	PEPTIC ULCER	*
	DB00725	Homatropine Methylbromide	PEPTIC ULCER
	DB00729	Diphemanil Methylsulfate	PEPTIC ULCER	*	**
	DB00771	Clidinium	PEPTIC ULCER	*
	DB00986	Glycopyrronium	PEPTIC ULCER
	DB04843	Mepenzolate	PEPTIC ULCER	*
	DB08806	Roxatidine acetate	PEPTIC ULCER
	DB00185	Cevimeline	XEROSTOMIA
	DB01143	Amifostine	XEROSTOMIA
General disorders and administration site conditions	DB00821	Carprofen	ARTHRALGIA, PAIN
	DB01381	Ginkgo biloba	COGNITIVE IMPAIRMENT, DIZZINESS, GLAUCOMA, MEMORY DISORDERS, PAIN
	DB00318	Codeine	COUGH, DIARRHEA, PAIN
	DB00333	Methadone	COUGH, PAIN
	DB00956	Hydrocodone	COUGH, PAIN
	DB01551	Dihydrocodeine	COUGH, PAIN
	DB00497	Oxycodone	DIARRHEA, PAIN
	DB00384	Triamterene	EDEMA
	DB00436	Bendroflumethiazide	EDEMA
	DB00887	Bumetanide	EDEMA
	DB00201	Caffeine	FATIGUE
	DB01412	Theobromine	FATIGUE	*
	DB01463	Fencamfamine	FATIGUE
	DB01219	Dantrolene	FEVER
	DB00316	Acetaminophen	FEVER, PAIN
	DB01401	Choline magnesium trisalicylate	FEVER, PAIN
	DB01424	Aminophenazone	FEVER, PAIN
	DB01435	Antipyrine	FEVER, PAIN
	DB04817	Metamizole	FEVER, PAIN
	DB00241	Butalbital	HEADACHE, PAIN	*	**
	DB00193	Tramadol	PAIN
	DB00295	Morphine	PAIN
	DB00327	Hydromorphone	PAIN
	DB00356	Chlorzoxazone	PAIN
	DB00395	Carisoprodol	PAIN
	DB00423	Methocarbamol	PAIN
	DB00454	Pethidine	PAIN
	DB00465	Ketorolac	PAIN
	DB00603	Medroxyprogesterone acetate	PAIN
	DB00611	Butorphanol	PAIN
	DB00647	Dextropropoxyphene	PAIN
	DB00652	Pentazocine	PAIN
	DB00660	Metaxalone	PAIN
	DB00686	Pentosan Polysulfate	PAIN
	DB00708	Sufentanil	PAIN
	DB00784	Mefenamic acid	PAIN
	DB00813	Fentanyl	PAIN
	DB00844	Nalbuphine	PAIN
	DB00854	Levorphanol	PAIN
	DB00913	Anileridine	PAIN
	DB00921	Buprenorphine	PAIN
	DB01002	Levobupivacaine	PAIN
	DB01148	Flavoxate	PAIN
	DB01192	Oxymorphone	PAIN
	DB01209	Dezocine	PAIN
	DB01227	Levomethadyl Acetate	PAIN
	DB01397	Magnesium salicylate	PAIN
	DB01419	Antrafenine	PAIN
	DB01438	Phenazopyridine	PAIN
	DB01466	Ethylmorphine	PAIN
	DB01535	Carfentanil	PAIN
	DB01600	Tiaprofenic acid	PAIN
	DB03255	Phenol	PAIN
	DB06204	Tapentadol	PAIN
	DB06710	Methyltestosterone	PAIN
	DB06725	Lornoxicam	PAIN
	DB06751	Drotaverine	PAIN
	DB06781	Difluprednate	PAIN
	DB06802	Nepafenac	PAIN
	DB01363	Ephedra	WEIGHT GAIN
	DB01550	Fenproporex	WEIGHT GAIN
	DB01577	Methamphetamine	WEIGHT GAIN
	DB01579	Phendimetrazine	WEIGHT GAIN
	DB04871	Lorcaserin	WEIGHT GAIN
	DB06155	Rimonabant	WEIGHT GAIN
	DB00052	Somatotropin	WEIGHT LOSS
	DB00351	Megestrol acetate	WEIGHT LOSS
	DB00621	Oxandrolone	WEIGHT LOSS
	DB01034	Cerulenin	WEIGHT LOSS
Hepatobiliary disorders	DB06196	Icatibant	LIVER DISEASES	*
Metabolism and nutrition disorders	DB00470	Dronabinol	ANOREXIA
	DB00030	Insulin Human	DIABETES TYPE II
	DB00046	Insulin Lispro	DIABETES TYPE II
	DB00071	Insulin Pork	DIABETES TYPE II
	DB00222	Glimepiride	DIABETES TYPE II
	DB00284	Acarbose	DIABETES TYPE II
	DB00331	Metformin	DIABETES TYPE II
	DB00412	Rosiglitazone	DIABETES TYPE II
	DB00414	Acetohexamide	DIABETES TYPE II
	DB00491	Miglitol	DIABETES TYPE II
	DB00731	Nateglinide	DIABETES TYPE II	*
	DB00839	Tolazamide	DIABETES TYPE II
	DB00912	Repaglinide	DIABETES TYPE II	*
	DB00914	Phenformin	DIABETES TYPE II
	DB01120	Gliclazide	DIABETES TYPE II
	DB01124	Tolbutamide	DIABETES TYPE II
	DB01132	Pioglitazone	DIABETES TYPE II
	DB01251	Gliquidone	DIABETES TYPE II
	DB01252	Mitiglinide	DIABETES TYPE II	*
	DB01261	Sitagliptin	DIABETES TYPE II
	DB01276	Exenatide	DIABETES TYPE II
	DB01278	Pramlintide	DIABETES TYPE II
	DB01306	Insulin Aspart	DIABETES TYPE II
	DB01307	Insulin Detemir	DIABETES TYPE II
	DB01309	Insulin Glulisine	DIABETES TYPE II
	DB01382	Glycodiazine	DIABETES TYPE II
	DB06655	Liraglutide	DIABETES TYPE II
	DB08834	Tauroursodeoxycholic acid	DIABETES TYPE II
	DB08882	Linagliptin	DIABETES TYPE II
	DB00047	Insulin Glargine	DIABETES TYPE II, HYPERGLYCEMIA
	DB00672	Chlorpropamide	DIABETES TYPE II, HYPERGLYCEMIA
	DB01016	Glyburide	DIABETES TYPE II, HYPERGLYCEMIA
	DB01067	Glipizide	DIABETES TYPE II, HYPERGLYCEMIA	*
	DB04876	Vildagliptin	DIABETES TYPE II, HYPERGLYCEMIA
	DB04878	Voglibose	DIABETES TYPE II, HYPERGLYCEMIA
	DB06203	Alogliptin	DIABETES TYPE II, HYPERGLYCEMIA
	DB06335	Saxagliptin	DIABETES TYPE II, HYPERGLYCEMIA
	DB08907	Canagliflozin	DIABETES TYPE II, HYPERGLYCEMIA
	DB00159	Icosapent	DIABETES TYPE II, HYPERTRIGLYCERIDEMIA
	DB00399	Zoledronic acid	HYPERCALCEMIA	*	*
	DB00720	Clodronic Acid	HYPERCALCEMIA
	DB01012	Cinacalcet	HYPERCALCEMIA
	DB05260	Gallium nitrate	HYPERCALCEMIA
	DB06810	Plicamycin	HYPERCALCEMIA
	DB00635	Prednisone	HYPERCALCEMIA, RHINITIS, THROMBOCYTOPENIA
	DB00638	Inulin	HYPERGLYCEMIA
	DB01241	Gemfibrozil	HYPERTRIGLYCERIDEMIA
	DB01393	Bezafibrate	HYPERTRIGLYCERIDEMIA
	DB08887	Icosapent ethyl	HYPERTRIGLYCERIDEMIA
	DB00653	Magnesium sulfate	HYPOMAGNESEMIA
	DB00872	Conivaptan	HYPONATREMIA		*
	DB06212	Tolvaptan	HYPONATREMIA		*
	DB00273	Topiramate	HEADACHE, OBESITY
	DB00191	Phentermine	OBESITY
	DB00397	Phenylpropanolamine	OBESITY
	DB00574	Fenfluramine	OBESITY
	DB00579	Mazindol	OBESITY
	DB00865	Benzphetamine	OBESITY
	DB01105	Sibutramine	OBESITY
	DB01191	Dexfenfluramine	OBESITY, WEIGHT GAIN
	DB01083	Orlistat	OBESITY, WEIGHT LOSS
Musculoskeletal diseases	DB00443	Betamethasone	ANKYLOSING SPONDYLITIS, EDEMA, GOUT, HYPERCALCEMIA, PRURITUS, RHEUMATOID ARTHRITIS, RHINITIS
	DB01050	Ibuprofen	ANKYLOSING SPONDYLITIS, FEVER, GOUT, OSTEOARTHRITIS, PAIN, RHEUMATOID ARTHRITIS
	DB00605	Sulindac	ANKYLOSING SPONDYLITIS, GOUT, OSTEOARTHRITIS, PAIN, RHEUMATOID ARTHRITIS
	DB01628	Etoricoxib	ANKYLOSING SPONDYLITIS, GOUT, OSTEOARTHRITIS, PAIN, RHEUMATOID ARTHRITIS
	DB00788	Naproxen	ANKYLOSING SPONDYLITIS, GOUT, OSTEOARTHRITIS, PAIN, RHEUMATOID ARTHRITIS, STIFFNESS JOINT
	DB00328	Indomethacin	ANKYLOSING SPONDYLITIS, GOUT, OSTEOARTHRITIS, RHEUMATOID ARTHRITIS
	DB00482	Celecoxib	ANKYLOSING SPONDYLITIS, OSTEOARTHRITIS, PAIN, RHEUMATOID ARTHRITIS
	DB00712	Flurbiprofen	ANKYLOSING SPONDYLITIS, OSTEOARTHRITIS, PAIN, RHEUMATOID ARTHRITIS
	DB01009	Ketoprofen	ANKYLOSING SPONDYLITIS, OSTEOARTHRITIS, PAIN, RHEUMATOID ARTHRITIS	*
	DB00939	Meclofenamic acid	ANKYLOSING SPONDYLITIS, OSTEOARTHRITIS, RHEUMATOID ARTHRITIS
	DB00812	Phenylbutazone	ANKYLOSING SPONDYLITIS, PAIN
	DB00005	Etanercept	ANKYLOSING SPONDYLITIS, RHEUMATOID ARTHRITIS
	DB00051	Adalimumab	ANKYLOSING SPONDYLITIS, RHEUMATOID ARTHRITIS
	DB00065	Infliximab	ANKYLOSING SPONDYLITIS, RHEUMATOID ARTHRITIS
	DB06674	Golimumab	ANKYLOSING SPONDYLITIS, RHEUMATOID ARTHRITIS
	DB01032	Probenecid	GOUT
	DB01138	Sulfinpyrazone	GOUT
	DB01394	Colchicine	GOUT
	DB00282	Pamidronate	HYPERCALCEMIA, OSTEOPOROSIS	*	*
	DB00146	Calcidiol	HYPOPHOSPHATEMIA, OSTEOPOROSIS
	DB00153	Ergocalciferol	HYPOPHOSPHATEMIA, OSTEOPOROSIS
	DB00169	Cholecalciferol	HYPOPHOSPHATEMIA, OSTEOPOROSIS
	DB01070	Dihydrotachysterol	HYPOPHOSPHATEMIA, OSTEOPOROSIS
	DB00580	Valdecoxib	OSTEOARTHRITIS
	DB00814	Meloxicam	OSTEOARTHRITIS
	DB01283	Lumiracoxib	OSTEOARTHRITIS
	DB08818	Hyaluronic acid	OSTEOARTHRITIS
	DB04743	Nimesulide	OSTEOARTHRITIS, PAIN
	DB00469	Tenoxicam	OSTEOARTHRITIS, PAIN, RHEUMATOID ARTHRITIS
	DB00533	Rofecoxib	OSTEOARTHRITIS, PAIN, RHEUMATOID ARTHRITIS
	DB00573	Fenoprofen	OSTEOARTHRITIS, PAIN, RHEUMATOID ARTHRITIS
	DB00749	Etodolac	OSTEOARTHRITIS, PAIN, RHEUMATOID ARTHRITIS
	DB00861	Diflunisal	OSTEOARTHRITIS, PAIN, RHEUMATOID ARTHRITIS
	DB00461	Nabumetone	OSTEOARTHRITIS, RHEUMATOID ARTHRITIS
	DB00500	Tolmetin	OSTEOARTHRITIS, RHEUMATOID ARTHRITIS
	DB00554	Piroxicam	OSTEOARTHRITIS, RHEUMATOID ARTHRITIS
	DB00586	Diclofenac	OSTEOARTHRITIS, RHEUMATOID ARTHRITIS
	DB00991	Oxaprozin	OSTEOARTHRITIS, RHEUMATOID ARTHRITIS
	DB01399	Salsalate	OSTEOARTHRITIS, RHEUMATOID ARTHRITIS
	DB00136	Calcitriol	OSTEOPOROSIS
	DB00630	Alendronic acid	OSTEOPOROSIS
	DB00884	Risedronate	OSTEOPOROSIS	*	*
	DB01373	Calcium	OSTEOPOROSIS
	DB05829	Parathyroid hormone	OSTEOPOROSIS
	DB06285	Teriparatide	OSTEOPOROSIS
	DB06643	Denosumab	OSTEOPOROSIS
	DB01708	Prasterone	OSTEOPOROSIS, PAIN, STOMATITIS
	DB00026	Anakinra	RHEUMATOID ARTHRITIS
	DB00073	Rituximab	RHEUMATOID ARTHRITIS
	DB00091	Cyclosporine	RHEUMATOID ARTHRITIS
	DB00531	Cyclophosphamide	RHEUMATOID ARTHRITIS
	DB00563	Methotrexate	RHEUMATOID ARTHRITIS
	DB00608	Chloroquine	RHEUMATOID ARTHRITIS
	DB00795	Sulfasalazine	RHEUMATOID ARTHRITIS
	DB00859	Penicillamine	RHEUMATOID ARTHRITIS
	DB00959	Methylprednisolone	RHEUMATOID ARTHRITIS
	DB00993	Azathioprine	RHEUMATOID ARTHRITIS
	DB00995	Auranofin	RHEUMATOID ARTHRITIS
	DB01017	Minocycline	RHEUMATOID ARTHRITIS
	DB01097	Leflunomide	RHEUMATOID ARTHRITIS
	DB01281	Abatacept	RHEUMATOID ARTHRITIS	*
	DB01611	Hydroxychloroquine	RHEUMATOID ARTHRITIS
	DB04552	Niflumic Acid	RHEUMATOID ARTHRITIS
	DB06273	Tocilizumab	RHEUMATOID ARTHRITIS	**
	DB08904	Certolizumab pegol	RHEUMATOID ARTHRITIS
	DB00028	Immune Globulin Human	RHEUMATOID ARTHRITIS, THROMBOCYTOPENIA
Nervous system disorders	DB00737	Meclizine	DIZZINESS
	DB01176	Cyclizine	DIZZINESS, EMESIS, NAUSEA
	DB00247	Methysergide	HEADACHE
	DB00320	Dihydroergotamine	HEADACHE
	DB00696	Ergotamine	HEADACHE
	DB01104	Sertraline	HEADACHE
Psychiatric disorders	DB00186	Lorazepam	ANXIETY
	DB00349	Clobazam	ANXIETY
	DB00371	Meprobamate	ANXIETY
	DB00475	Chlordiazepoxide	ANXIETY
	DB00546	Adinazolam	ANXIETY
	DB00628	Clorazepate	ANXIETY
	DB00679	Thioridazine	ANXIETY
	DB00801	Halazepam	ANXIETY
	DB00831	Trifluoperazine	ANXIETY
	DB00842	Oxazepam	ANXIETY
	DB00849	Methylphenobarbital	ANXIETY
	DB01175	Escitalopram	ANXIETY	**
	DB01178	Chlormezanone	ANXIETY
	DB01511	Delorazepam	ANXIETY
	DB01553	Cloxazolam	ANXIETY
	DB01559	Clotiazepam	ANXIETY
	DB01567	Fludiazepam	ANXIETY
	DB01587	Ketazolam	ANXIETY
	DB01588	Prazepam	ANXIETY
	DB01594	Cinolazepam	ANXIETY
	DB01614	Acepromazine	ANXIETY
	DB08811	Tofisopam	ANXIETY
	DB00715	Paroxetine	ANXIETY, DEPRESSION
	DB01151	Desipramine	ANXIETY, DEPRESSION
	DB01489	Camazepam	ANXIETY, DEPRESSION
	DB00321	Amitriptyline	ANXIETY, DEPRESSION, INSOMNIA, PAIN
	DB01142	Doxepin	ANXIETY, DEPRESSION, PAIN
	DB01065	Melatonin	ANXIETY, HEADACHE, INSOMNIA, THROMBOCYTOPENIA
	DB00237	Butabarbital	ANXIETY, INSOMNIA	*	**
	DB01558	Bromazepam	ANXIETY, INSOMNIA
	DB01563	Chloral hydrate	ANXIETY, INSOMNIA
	DB00433	Prochlorperazine	ANXIETY, NAUSEA
	DB00557	Hydroxyzine	ANXIETY, PRURITUS
	DB00176	Fluvoxamine	DEPRESSION
	DB00215	Citalopram	DEPRESSION
	DB00234	Reboxetine	DEPRESSION
	DB00344	Protriptyline	DEPRESSION
	DB00370	Mirtazapine	DEPRESSION
	DB00458	Imipramine	DEPRESSION
	DB00472	Fluoxetine	DEPRESSION
	DB00504	Levallorphan	DEPRESSION
	DB00543	Amoxapine	DEPRESSION
	DB00555	Lamotrigine	DEPRESSION
	DB00656	Trazodone	DEPRESSION
	DB00726	Trimipramine	DEPRESSION
	DB00805	Minaprine	DEPRESSION
	DB00875	Flupentixol	DEPRESSION
	DB01037	Selegiline	DEPRESSION
	DB01149	Nefazodone	DEPRESSION
	DB01156	Bupropion	DEPRESSION		*
	DB01171	Moclobemide	DEPRESSION
	DB01247	Isocarboxazid	DEPRESSION
	DB01356	Lithium	DEPRESSION
	DB06148	Mianserin	DEPRESSION
	DB06288	Amisulpride	DEPRESSION
	DB06594	Agomelatine	DEPRESSION
	DB06684	Vilazodone	DEPRESSION
	DB06700	Desvenlafaxine	DEPRESSION
	DB08918	Levomilnacipran	DEPRESSION
	DB01183	Naloxone	DEPRESSION, DYSPNEA
	DB01440	Gamma Hydroxybutyric Acid	DEPRESSION, INSOMNIA
	DB00540	Nortriptyline	DEPRESSION, INSOMNIA, PAIN
	DB02959	Oxitriptan	DEPRESSION, INSOMNIA, WEIGHT GAIN
	DB01242	Clomipramine	DEPRESSION, PAIN
	DB04896	Milnacipran	DEPRESSION, PAIN
	DB00189	Ethchlorvynol	INSOMNIA
	DB00231	Temazepam	INSOMNIA
	DB00312	Pentobarbital	INSOMNIA
	DB00366	Doxylamine	INSOMNIA
	DB00402	Eszopiclone	INSOMNIA
	DB00418	Secobarbital	INSOMNIA
	DB00425	Zolpidem	INSOMNIA
	DB00690	Flurazepam	INSOMNIA
	DB00897	Triazolam	INSOMNIA
	DB00962	Zaleplon	INSOMNIA
	DB00980	Ramelteon	INSOMNIA
	DB01031	Ethinamate	INSOMNIA
	DB01107	Methyprylon	INSOMNIA
	DB01198	Zopiclone	INSOMNIA
	DB01215	Estazolam	INSOMNIA
	DB01353	Butethal	INSOMNIA	*	**
	DB01437	Glutethimide	INSOMNIA
	DB01544	Flunitrazepam	INSOMNIA
	DB01589	Quazepam	INSOMNIA
	DB01595	Nitrazepam	INSOMNIA
	DB01615	Aceprometazine	INSOMNIA
Respiratory, thoracic and mediastinal disorders	DB00043	Omalizumab	ASTHMA
	DB00180	Flunisolide	ASTHMA
	DB00221	Isoetarine	ASTHMA
	DB00471	Montelukast	ASTHMA
	DB00549	Zafirlukast	ASTHMA
	DB00651	Dyphylline	ASTHMA	*
	DB00668	Epinephrine	ASTHMA
	DB00716	Nedocromil	ASTHMA
	DB00744	Zileuton	ASTHMA
	DB00816	Orciprenaline	ASTHMA
	DB00983	Formoterol	ASTHMA
	DB01003	Cromoglicic acid	ASTHMA
	DB01064	Isoprenaline	ASTHMA
	DB01223	Aminophylline	ASTHMA	*
	DB01288	Fenoterol	ASTHMA
	DB01291	Pirbuterol	ASTHMA
	DB01407	Clenbuterol	ASTHMA
	DB05266	Ibudilast	ASTHMA
	DB00277	Theophylline	ASTHMA, CHRONIC OBSTRUCTIVE PULMONARY DISEASE
	DB00938	Salmeterol	ASTHMA, CHRONIC OBSTRUCTIVE PULMONARY DISEASE
	DB01001	Salbutamol	ASTHMA, CHRONIC OBSTRUCTIVE PULMONARY DISEASE
	DB01303	Oxtriphylline	ASTHMA, CHRONIC OBSTRUCTIVE PULMONARY DISEASE	**
	DB01366	Procaterol	ASTHMA, CHRONIC OBSTRUCTIVE PULMONARY DISEASE
	DB01364	Ephedrine	ASTHMA, DEPRESSION, RHINITIS, WEIGHT GAIN
	DB01234	Dexamethasone	ASTHMA, EDEMA
	DB00741	Hydrocortisone	ASTHMA, PRURITUS
	DB01384	Paramethasone	ASTHMA, PRURITUS, RHEUMATOID ARTHRITIS
	DB00588	Fluticasone propionate	ASTHMA, PRURITUS, RHINITIS
	DB00394	Beclomethasone dipropionate	ASTHMA, RHINITIS
	DB00764	Mometasone	ASTHMA, RHINITIS
	DB01114	Chlorphenamine	ASTHMA, RHINITIS
	DB01222	Budesonide	ASTHMA, RHINITIS
	DB08800	Chloropyramine	ASTHMA, RHINITIS
	DB00203	Sildenafil	PULMONARY ARTERIAL HYPERTENSION
	DB00374	Treprostinil	PULMONARY ARTERIAL HYPERTENSION
	DB00559	Bosentan	PULMONARY ARTERIAL HYPERTENSION
	DB01088	Iloprost	PULMONARY ARTERIAL HYPERTENSION
	DB01066	Cefditoren	CHRONIC OBSTRUCTIVE PULMONARY DISEASE
	DB01274	Arformoterol	CHRONIC OBSTRUCTIVE PULMONARY DISEASE
	DB01409	Tiotropium	CHRONIC OBSTRUCTIVE PULMONARY DISEASE
	DB01430	Almitrine	CHRONIC OBSTRUCTIVE PULMONARY DISEASE
	DB01656	Roflumilast	CHRONIC OBSTRUCTIVE PULMONARY DISEASE
	DB05039	Indacaterol	CHRONIC OBSTRUCTIVE PULMONARY DISEASE
	DB06439	Tyloxapol	CHRONIC OBSTRUCTIVE PULMONARY DISEASE
	DB08897	Aclidinium	CHRONIC OBSTRUCTIVE PULMONARY DISEASE
	DB08906	Fluticasone furoate	CHRONIC OBSTRUCTIVE PULMONARY DISEASE, RHINITIS
	DB00514	Dextromethorphan	COUGH
	DB04837	Clofedanol	COUGH
	DB08796	Pipazethate	COUGH
	DB04899	Nesiritide	DYSPNEA
	DB00440	Trimethoprim	PNEUMONIA
	DB00626	Bacitracin	PNEUMONIA
	DB00738	Pentamidine	PNEUMONIA
	DB01053	Benzylpenicillin	PNEUMONIA
	DB01413	Cefepime	PNEUMONIA
	DB00341	Cetirizine	RHINITIS
	DB00342	Terfenadine	RHINITIS
	DB00405	Dexbrompheniramine	RHINITIS
	DB00427	Triprolidine	RHINITIS
	DB00434	Cyproheptadine	RHINITIS
	DB00620	Triamcinolone	RHINITIS
	DB00637	Astemizole	RHINITIS
	DB00719	Azatadine	RHINITIS
	DB00852	Pseudoephedrine	RHINITIS
	DB00873	Loteprednol	RHINITIS
	DB01071	Mequitazine	RHINITIS
	DB01106	Levocabastine	RHINITIS
	DB01146	Diphenylpyraline	RHINITIS
	DB01410	Ciclesonide	RHINITIS
	DB01620	Pheniramine	RHINITIS
	DB06714	Propylhexedrine	RHINITIS
Skin and subcutaneous tissue disorders	DB06768	Ammonium lactate	DRY SKIN
	DB03904	Urea	DRY SKIN, PRURITUS
	DB00223	Diflorasone	PRURITUS
	DB00240	Alclometasone	PRURITUS
	DB00265	Crotamiton	PRURITUS
	DB00288	Amcinonide	PRURITUS
	DB00547	Desoximetasone	PRURITUS
	DB00591	Fluocinolone Acetonide	PRURITUS
	DB00596	Ulobetasol	PRURITUS
	DB01246	Alimemazine	PRURITUS
	DB01260	Desonide	PRURITUS
	DB01380	Cortisone acetate	PRURITUS
	DB08802	Isothipendyl	PRURITUS
	DB00283	Clemastine	PRURITUS, RHINITIS
	DB00455	Loratadine	PRURITUS, RHINITIS
	DB08801	Dimetindene	PRURITUS, RHINITIS
	DB01619	Phenindamine	RASH
